# Supplementary material for: OCT4 maintains self-renewal and reverses senescence in human hair follicle mesenchymal stem cells through the downregulation of p21 by DNA methyltransferases
Source: Stem Cell Res Ther. 2019 Jan 15;10:28. doi: 10.1186/s13287-018-1120-x (PMC6334457; doi:10.1186/s13287-018-1120-x)
Supplement: Supplementary file 2 — The details of the DEGs. (XLSX 161 kb) [file 13287_2018_1120_MOESM2_ESM.xlsx]

## Sheet: 上调gene
Gene	logFC	logCPM	PValue	FDR
MXRA5	10.3141	7.36611	1.68e-54	9.47e-50
SLC5A7	13.3975	6.21799	1.45e-45	2.71e-41
SLC8A2	10.2545	7.30395	5.86e-44	8.24e-40
SLC10A4	12.1979	5.02275	1.93e-41	2.18e-37
NGEF	8.51047	6.06874	2.01e-39	1.88e-35
GALNTL6	9.85276	5.28508	1.64e-38	1.32e-34
PPP1R14C	11.6412	4.46989	4.31e-36	2.69e-32
HS3ST2	9.0123	4.95115	5.93e-34	2.57e-30
DTX1	8.96949	4.40499	1.03e-33	4.15e-30
CSMD1	11.698	4.52668	6.16e-33	2.16e-29
DLK1	10.2702	4.92103	9.64e-33	3.01e-29
DOK5	5.80779	5.60093	1.25e-31	3.51e-28
FAM84A	6.29581	5.58157	1.63e-30	3.52e-27
CPE	7.38134	4.64077	1.78e-30	3.7e-27
CD70	7.28389	4.14789	2.13e-28	3.43e-25
FCN3	9.10066	4.54217	6.48e-28	1.01e-24
NEFL	6.74882	4.31392	1.36e-27	2.07e-24
C2CD4A	10.5877	3.42848	8.44e-27	1.13e-23
PIRT	9.0925	3.75506	1.34e-26	1.71e-23
HCK	6.80831	5.19705	1.64e-26	2.05e-23
GAL	7.97591	4.29145	2.3e-26	2.69e-23
NTN1	9.0351	3.69816	1.18e-25	1.3e-22
SCGN	10.3069	3.15318	2.98e-25	3.16e-22
AZGP1	9.29753	3.95867	7.74e-25	8.06e-22
HUNK	7.21136	3.50857	9.92e-25	9.92e-22
ROR2	10.818	3.65468	1.33e-24	1.24e-21
FZD5	7.77145	3.72619	2.97e-24	2.61e-21
ELMOD1	8.12919	3.78591	5.89e-24	4.87e-21
CPNE6	10.6039	3.44388	7.49e-24	6.1e-21
STAC	4.83023	4.82148	8.31e-24	6.67e-21
APCDD1	5.95886	6.93272	9.04e-24	7.06e-21
ADCYAP1R1	8.52009	3.17577	1.31e-23	9.98e-21
AFAP1L2	10.0182	2.87202	2.61e-23	1.91e-20
HAS3	5.56839	5.11298	1.81e-22	1.26e-19
DNER	7.39034	3.72512	2.47e-22	1.7e-19
SPINT1	5.82025	4.95035	9.99e-22	6.53e-19
CLU	4.15744	6.5714	1.27e-21	8.14e-19
CYP1A1	5.99139	3.82142	2.22e-21	1.4e-18
SGCG	9.71829	2.57893	3.71e-21	2.29e-18
SSTR2	4.97823	5.56708	7.26e-21	4.3e-18
CBLN2	9.69556	2.55923	1.16e-20	6.65e-18
C15orf48	5.03086	5.83355	2.14e-20	1.15e-17
C9orf147	9.89167	2.75062	3.54e-20	1.9e-17
CDH23	10.1935	3.04084	6.65e-20	3.49e-17
ANXA3	5.66403	3.79331	1.2e-19	6.15e-17
CHST2	4.63858	6.88202	1.65e-19	8.38e-17
ANO2	6.65145	3.5265	4.32e-19	2.08e-16
CYTL1	7.11929	3.09969	5.19e-19	2.43e-16
EEF1A2	5.1038	5.72139	8.79e-19	4.02e-16
RTN1	7.53116	2.24213	3.42e-18	1.48e-15
LGI2	9.08887	1.97505	5.25e-18	2.25e-15
PEX5L	10.233	3.08611	5.43e-18	2.31e-15
SV2B	9.35042	2.22765	5.8e-18	2.42e-15
NRGN	4.78861	5.6367	5.81e-18	2.42e-15
RASGRF2	4.35662	4.84122	4.77e-17	1.8e-14
ADAMTS3	6.69838	3.34458	5.34e-17	1.98e-14
TFAP2B	8.98409	1.87683	5.8e-17	2.13e-14
MAGEA11	8.94015	1.83439	6.85e-17	2.5e-14
CRISPLD1	9.78288	2.648	1.06e-16	3.74e-14
CA11	4.53963	5.81073	1.16e-16	4.06e-14
SPOCK1	4.44225	6.51053	1.5e-16	5.06e-14
PPFIA2	9.92299	2.78477	2.33e-16	7.66e-14
SUSD2	3.83758	4.71737	2.36e-16	7.73e-14
CLMN	4.39864	3.39458	2.66e-16	8.66e-14
ROBO2	5.33015	3.72035	3.88e-16	1.25e-13
BHLHE22	9.46218	2.33868	9.83e-16	3.16e-13
ERG	9.20964	2.09586	2.24e-15	6.86e-13
PCSK9	5.60783	2.28652	2.89e-15	8.68e-13
MYBL2	3.69729	6.09528	3.34e-15	9.93e-13
MALL	4.3098	4.02442	3.5e-15	1.02e-12
TMEM178A	6.61234	2.11983	3.66e-15	1.07e-12
GPRC5A	3.07451	7.62716	4.82e-15	1.38e-12
FAM124A	6.21454	2.46063	5.43e-15	1.52e-12
HS3ST1	7.0719	2.10272	5.97e-15	1.66e-12
PAK3	5.49823	4.14367	6.1e-15	1.69e-12
DAPK1	6.38791	1.91002	6.54e-15	1.8e-12
CHST8	9.4143	2.28297	6.97e-15	1.91e-12
APOD	6.4543	3.73344	7.15e-15	1.94e-12
RORB	7.56315	3.04537	1.17e-14	3.09e-12
CYP21A2	5.36891	3.54417	1.45e-14	3.78e-12
LHX9	8.77824	1.68524	1.72e-14	4.46e-12
TNFSF9	4.22394	3.5459	1.92e-14	4.9e-12
FGFR2	6.69513	1.7463	3.71e-14	9.4e-12
ZAR1	7.21016	1.92535	5.22e-14	1.29e-11
CPS1	4.33359	4.68848	7.67e-14	1.88e-11
ADAMDEC1	9.17934	2.06791	8.67e-14	2.11e-11
COL25A1	9.1905	2.08096	9.95e-14	2.4e-11
IL16	5.24752	2.36978	1.25e-13	2.97e-11
NUP210	8.60184	1.5169	1.26e-13	3e-11
AMTN	8.45684	1.38393	1.62e-13	3.8e-11
COL10A1	4.8074	2.80116	1.64e-13	3.84e-11
TNNT1	4.58138	4.13995	1.69e-13	3.92e-11
MEST	4.38048	2.5021	2.33e-13	5.36e-11
ALDH3A1	5.84744	3.3104	2.45e-13	5.6e-11
CILP	7.35886	2.0743	2.65e-13	6.04e-11
MDGA1	3.32826	4.72389	2.99e-13	6.76e-11
CALY	4.51034	3.54385	3.03e-13	6.79e-11
GPR12	8.65734	1.56949	3.55e-13	7.85e-11
RP11-1152H15.1	7.1296	1.75167	5.61e-13	1.21e-10
FAM213A	3.38114	4.95179	7.53e-13	1.62e-10
DEPTOR	8.35099	1.27989	9.19e-13	1.94e-10
FAM83H	3.63541	4.40769	9.24e-13	1.95e-10
LSAMP	4.63833	2.52655	1.08e-12	2.27e-10
SYNDIG1	3.68674	5.10839	1.12e-12	2.32e-10
TSPAN11	5.00114	4.05366	1.32e-12	2.73e-10
CD101	5.22868	2.95218	1.36e-12	2.82e-10
RP11-54O7.3	5.47941	2.39029	1.45e-12	2.98e-10
BEX1	3.40022	6.44822	1.51e-12	3.06e-10
ATP1B2	6.57967	3.85483	1.87e-12	3.73e-10
SPSB4	8.20477	1.14706	2.75e-12	5.39e-10
MAB21L2	4.62963	2.41082	3.11e-12	5.99e-10
SLC16A9	8.5707	1.49548	3.51e-12	6.71e-10
CRABP1	6.02607	2.39104	3.62e-12	6.88e-10
TRIM58	8.30121	2.95485	3.92e-12	7.43e-10
PID1	3.8659	3.084	4.37e-12	8.19e-10
CAMK1D	4.0719	3.59865	4.46e-12	8.31e-10
POU2F3	3.75833	3.1874	5.26e-12	9.6e-10
TFAP2E	5.79273	1.34727	6.71e-12	1.2e-09
NSG1	4.21276	2.80381	7.44e-12	1.32e-09
SHOX2	3.37231	6.74595	9.04e-12	1.59e-09
ENHO	8.39224	1.31426	9.38e-12	1.65e-09
EFNA5	2.89874	5.3235	1.15e-11	2e-09
CCDC184	3.86548	3.62214	1.16e-11	2e-09
SULF1	3.84403	3.50398	1.19e-11	2.06e-09
RP11-229P13.22	4.6272	1.76457	1.4e-11	2.39e-09
PLPPR4	5.95508	1.9798	2.09e-11	3.46e-09
EGFLAM	3.40882	4.98824	2.12e-11	3.51e-09
RP11-844P9.2	6.50636	2.50271	2.32e-11	3.81e-09
ADGRL1	2.91923	4.82951	2.4e-11	3.93e-09
IRS3P	4.09791	3.16826	2.4e-11	3.93e-09
RGL1	3.26042	5.07628	2.71e-11	4.4e-09
FBLL1	4.31738	2.93152	2.86e-11	4.63e-09
KB-1410C5.2	6.30948	1.3565	2.88e-11	4.65e-09
SHROOM4	4.51184	1.99864	3.12e-11	5.02e-09
WNT2	8.62938	1.53032	3.6e-11	5.74e-09
JPH4	5.60057	1.64033	4.08e-11	6.46e-09
BMP2	3.69638	4.19339	4.66e-11	7.33e-09
LINC01088	4.94565	1.57834	4.71e-11	7.37e-09
SULF2	3.92879	3.08807	6.08e-11	9.37e-09
PCDH9	4.91109	4.57573	6.49e-11	9.94e-09
CBX2	3.93342	2.36531	9.02e-11	1.37e-08
ULK4	3.37357	4.92026	9.7e-11	1.46e-08
GPRC5B	5.74697	1.7713	1.04e-10	1.56e-08
IL18RAP	8.30217	1.24619	1.06e-10	1.58e-08
SLC22A3	8.04229	0.997964	1.08e-10	1.6e-08
PCDH7	3.83056	4.42319	1.19e-10	1.76e-08
GRIA1	4.27592	3.86229	1.24e-10	1.83e-08
CPA4	2.92106	6.68799	1.3e-10	1.91e-08
CARD11	8.18651	1.1242	1.38e-10	2.01e-08
PPM1L	5.86848	2.12899	1.55e-10	2.25e-08
KIF9	2.98043	4.79341	1.69e-10	2.43e-08
NTF3	3.43309	4.1742	1.73e-10	2.48e-08
PODXL2	3.95382	2.92142	1.91e-10	2.72e-08
GRIK4	6.29414	1.07808	1.97e-10	2.79e-08
NPW	3.42852	5.19862	2.46e-10	3.47e-08
COX7A1	3.96647	4.42089	2.49e-10	3.49e-08
TUBB4A	6.64197	1.5201	2.53e-10	3.54e-08
UNC13B	2.70826	5.05468	2.73e-10	3.78e-08
CAMK2B	7.77472	0.765875	2.89e-10	4e-08
SYT7	4.75038	1.91136	2.97e-10	4.08e-08
AGMO	4.90385	1.23314	2.98e-10	4.09e-08
THRB	3.76857	2.3975	3.03e-10	4.15e-08
PTGER3	3.18225	3.96198	3.09e-10	4.22e-08
TMEM220	3.01528	5.36915	3.21e-10	4.36e-08
LEFTY2	8.62523	1.52934	3.28e-10	4.45e-08
CD180	8.23069	1.17668	4.02e-10	5.37e-08
RP4-794I6.4	3.4046	2.71964	5.04e-10	6.66e-08
PPP2R2B	8.04533	1.01042	5.5e-10	7.24e-08
CCDC54	8.97783	1.88908	5.61e-10	7.37e-08
SPAG17	6.49233	2.85205	5.7e-10	7.47e-08
CA5B	2.9785	3.69716	5.8e-10	7.57e-08
PLCD4	3.55444	3.01129	6.28e-10	8.17e-08
INPP5J	5.21861	1.62989	6.84e-10	8.88e-08
COL5A2	2.94105	6.67149	6.89e-10	8.93e-08
CXCL14	3.01984	4.92418	7.07e-10	9.14e-08
EDA	7.67145	0.674775	7.28e-10	9.39e-08
RPRM	7.95766	0.92308	8.34e-10	1.06e-07
RYR2	8.14254	1.10837	8.45e-10	1.07e-07
PLPPR5	7.93756	0.913546	8.91e-10	1.13e-07
TGFA	5.79449	1.34496	9.21e-10	1.16e-07
FOXO1	4.44453	1.45403	9.38e-10	1.18e-07
DRD1	8.45026	1.39388	9.62e-10	1.2e-07
GPNMB	2.88294	5.92713	9.69e-10	1.21e-07
RP1-28O10.1	3.80247	2.33883	9.7e-10	1.21e-07
KIAA1958	4.3594	3.24278	9.98e-10	1.24e-07
SPECC1	3.33334	3.12275	1.09e-09	1.34e-07
TINAGL1	4.12671	3.35432	1.19e-09	1.47e-07
PCSK1N	5.46412	2.96531	1.22e-09	1.5e-07
CNIH2	3.16866	4.26012	1.33e-09	1.62e-07
PCLO	5.96949	2.89547	1.57e-09	1.9e-07
KCTD12	3.42695	3.96336	1.59e-09	1.92e-07
ABI3	3.82358	3.77607	1.61e-09	1.94e-07
DYNC1I1	7.59372	0.608375	1.62e-09	1.95e-07
CARMIL2	3.04565	2.88525	1.71e-09	2.05e-07
COL3A1	3.92609	6.51164	1.74e-09	2.08e-07
RAP2A	4.25391	2.19568	1.81e-09	2.15e-07
FAM20A	6.08228	1.60153	1.83e-09	2.17e-07
AFF2	4.86295	1.82896	1.84e-09	2.18e-07
PBX3	2.65018	6.36232	1.91e-09	2.25e-07
GJB3	7.49451	0.517629	1.92e-09	2.25e-07
KIAA0040	7.70348	0.707485	1.92e-09	2.26e-07
AP1G2	3.33871	3.95227	2.05e-09	2.39e-07
ICOSLG	3.66349	1.80514	2.66e-09	3.07e-07
RP11-844P9.6	3.8291	2.96642	2.78e-09	3.18e-07
IL19	7.59273	0.610833	2.88e-09	3.27e-07
TFF3	8.20415	1.13877	3.01e-09	3.4e-07
BMP4	3.70872	2.38083	3.54e-09	3.97e-07
ADD2	7.39984	0.43966	4.18e-09	4.66e-07
ANKS1B	4.88862	2.38937	4.31e-09	4.8e-07
C1QTNF6	2.88122	5.67836	4.61e-09	5.12e-07
CARMIL1	3.15063	3.15292	4.8e-09	5.32e-07
SORL1	4.4804	1.71007	5.08e-09	5.62e-07
KIAA1549	2.68054	4.89476	5.17e-09	5.71e-07
CORT	4.19157	1.68807	5.47e-09	6.03e-07
FGF12	9.43566	2.32552	5.79e-09	6.37e-07
RP11-532F12.5	7.82893	0.800814	6.2e-09	6.79e-07
IL18R1	7.71937	0.726831	6.62e-09	7.21e-07
SAPCD2	3.60311	2.15029	6.65e-09	7.24e-07
SDSL	3.91569	2.86608	7.41e-09	8e-07
DACH1	8.42333	1.37466	8.07e-09	8.65e-07
PPL	5.97506	1.98202	8.35e-09	8.91e-07
TLL2	4.42716	1.18411	8.41e-09	8.95e-07
CSGALNACT1	3.17694	4.29549	8.6e-09	9.14e-07
DEF6	3.1226	2.95184	8.73e-09	9.24e-07
RP5-1099D15.1	7.73956	0.724121	8.86e-09	9.35e-07
BMP2K	3.47792	3.64907	1.08e-08	1.13e-06
KIAA1456	3.78694	3.07879	1.13e-08	1.18e-06
EXPH5	4.54197	3.0938	1.13e-08	1.18e-06
SAMD5	4.52409	2.03099	1.18e-08	1.23e-06
TAF9B	3.30281	5.01027	1.51e-08	1.55e-06
LANCL3	7.50798	0.53903	1.54e-08	1.57e-06
C1orf106	3.86713	1.25424	1.81e-08	1.84e-06
TPD52L1	2.74562	3.92009	1.9e-08	1.92e-06
LINC01503	2.95034	6.13614	1.96e-08	1.97e-06
TMEM220-AS1	4.17376	0.985279	2.01e-08	2.02e-06
NEURL1	2.95475	3.46507	2.24e-08	2.24e-06
ROBO2P1	4.95451	1.06305	2.26e-08	2.25e-06
GFOD1	3.38767	3.12901	2.29e-08	2.27e-06
GPRIN3	5.26039	1.21379	2.33e-08	2.32e-06
PLEK2	2.78771	4.17527	2.47e-08	2.44e-06
KDR	7.24241	0.306588	3.19e-08	3.12e-06
OGDHL	6.13502	0.932903	3.26e-08	3.18e-06
FAM162B	3.78554	2.56342	4e-08	3.83e-06
ECHDC2	2.94712	4.44556	4.04e-08	3.86e-06
CSRNP3	5.77962	1.83414	4.32e-08	4.09e-06
PTGDS	4.26936	2.75367	4.4e-08	4.15e-06
TRAF3IP3	7.1192	0.267743	4.4e-08	4.15e-06
MSX1	2.1626	6.51081	4.43e-08	4.16e-06
SLC7A3	7.6298	0.633824	4.48e-08	4.2e-06
RP11-368J21.3	7.9097	0.872959	4.53e-08	4.24e-06
RP11-473E2.2	8.19115	1.11677	4.64e-08	4.34e-06
SNHG1	2.19008	6.30371	5.59e-08	5.12e-06
SUCNR1	8.50068	1.4479	5.79e-08	5.29e-06
MELTF	2.39215	4.57811	5.83e-08	5.32e-06
HIST1H4H	2.84884	2.54976	6.15e-08	5.58e-06
C2orf80	7.57782	0.590392	6.38e-08	5.78e-06
DANCR	2.48847	6.8963	6.53e-08	5.9e-06
DNAJC6	3.37634	3.26061	6.73e-08	6.06e-06
TSPAN33	7.15774	0.230722	6.77e-08	6.09e-06
DNAAF3	3.10265	2.17159	6.96e-08	6.23e-06
OR51E2	7.51058	0.548547	6.96e-08	6.23e-06
RP11-379B8.1	7.19712	0.265141	7e-08	6.26e-06
IGSF8	2.30542	6.04977	7.1e-08	6.33e-06
STXBP2	3.42716	3.83616	7.39e-08	6.55e-06
SAMD11	3.15052	5.05772	7.49e-08	6.61e-06
SOCS1	3.23175	3.09361	7.87e-08	6.91e-06
GPR153	2.69996	4.36506	8.17e-08	7.16e-06
PRICKLE1	2.23329	4.80512	8.7e-08	7.58e-06
PCSK7	2.26025	4.90943	8.79e-08	7.63e-06
SYCP3	2.34769	5.40313	8.94e-08	7.73e-06
BIN2	7.22585	0.298557	9.09e-08	7.83e-06
SLC4A11	3.93561	1.36347	1.11e-07	9.39e-06
PKMYT1	2.5	6.40299	1.14e-07	9.65e-06
ZMAT4	7.47062	0.499601	1.27e-07	1.06e-05
FAM86B3P	2.75881	3.26715	1.29e-07	1.08e-05
GINS2	2.82539	5.74244	1.3e-07	1.08e-05
MIR99AHG	5.80076	1.83508	1.3e-07	1.08e-05
DIRC1	7.10528	0.198897	1.32e-07	1.09e-05
COL14A1	8.14961	1.1226	1.33e-07	1.1e-05
DAB1	7.70852	0.732063	1.34e-07	1.1e-05
AC010649.1	7.68654	0.700851	1.52e-07	1.24e-05
GPC6	3.56964	2.53037	1.59e-07	1.3e-05
LIX1	5.86535	0.779713	1.6e-07	1.3e-05
SLC38A4	6.07755	0.922396	1.6e-07	1.3e-05
LINC00882	3.88531	1.82252	1.62e-07	1.31e-05
FAM83H-AS1	4.77989	1.46023	1.65e-07	1.33e-05
FLRT1	5.31151	1.25491	1.67e-07	1.34e-05
AKAP7	3.45624	2.11144	1.72e-07	1.38e-05
RP11-21A7A.2	5.54613	0.0740034	1.84e-07	1.46e-05
FAM149A	4.71743	0.855664	1.85e-07	1.48e-05
SLC16A7	2.85253	3.51401	2.01e-07	1.59e-05
LDLRAD4	6.96582	0.0795934	2.11e-07	1.66e-05
RCVRN	7.59064	0.581035	2.14e-07	1.68e-05
RP11-844P9.5	4.55302	2.46297	2.2e-07	1.72e-05
KCND3	4.39016	1.46661	2.25e-07	1.76e-05
IFI44L	4.76662	4.96895	2.29e-07	1.79e-05
TESMIN	3.01492	1.9353	2.32e-07	1.8e-05
IDH1	2.26239	5.99713	2.38e-07	1.85e-05
KLK5	6.95005	0.0631801	2.46e-07	1.91e-05
SLC24A2	5.13812	1.50919	2.5e-07	1.93e-05
FGF13	3.67965	2.11833	2.53e-07	1.95e-05
NCOA1	2.77195	4.80465	2.54e-07	1.95e-05
CXorf57	7.26757	0.344515	2.58e-07	1.98e-05
RP11-465B22.3	3.34806	2.42218	2.66e-07	2.04e-05
RP11-6O2.4	4.64777	1.12759	2.71e-07	2.07e-05
EFR3B	3.60054	1.91067	2.97e-07	2.25e-05
LRRC61	4.15363	1.96205	3.44e-07	2.59e-05
CTC-564N23.2	3.31162	2.19632	3.63e-07	2.72e-05
POLR2J4	2.52009	3.89269	3.78e-07	2.83e-05
RP11-963H4.3	7.16312	0.225615	3.81e-07	2.84e-05
RP11-21L23.2	2.617	3.30702	3.99e-07	2.96e-05
NLK	2.49032	2.48805	4.43e-07	3.27e-05
ZBTB20-AS1	6.92022	0.0461566	4.47e-07	3.29e-05
TFDP1	2.23707	5.52791	4.51e-07	3.32e-05
EDN3	7.09062	0.167307	4.74e-07	3.48e-05
CCDC144NL-AS1	6.97776	0.0795343	4.94e-07	3.6e-05
RAD54L	3.80019	1.31044	4.98e-07	3.63e-05
IGSF3	4.76332	0.445457	5.16e-07	3.75e-05
FAM134B	5.36056	0.972636	5.21e-07	3.79e-05
DHFR	2.00597	6.54906	5.27e-07	3.81e-05
ARHGEF26	4.07412	2.49662	5.41e-07	3.91e-05
ZNF467	3.56686	2.85057	5.42e-07	3.92e-05
KBTBD11	2.91422	2.13862	5.66e-07	4.08e-05
RPSAP70	4.69597	0.405302	6.06e-07	4.34e-05
TNXB	3.94364	2.34182	6.31e-07	4.47e-05
RP11-115D19.1	3.35376	1.02735	6.41e-07	4.53e-05
RP11-801F7.1	5.1365	0.418346	6.46e-07	4.56e-05
TMCC3	3.7	1.69463	6.56e-07	4.63e-05
FRAS1	3.48831	2.52076	6.74e-07	4.73e-05
SHTN1	4.2215	1.63849	6.74e-07	4.73e-05
TSHZ2	4.44581	1.41583	6.74e-07	4.73e-05
EPM2A	3.05753	1.94583	7.14e-07	4.99e-05
HGD	6.03258	0.8457	7.72e-07	5.36e-05
ADCY3	2.01854	6.41877	7.8e-07	5.4e-05
AC092798.2	5.37737	0.31061	7.8e-07	5.4e-05
RGS2	3.71145	1.79847	7.86e-07	5.42e-05
PARD3-AS1	6.91241	0.0333302	8.28e-07	5.69e-05
RP11-111F5.4	3.92913	1.20604	8.6e-07	5.89e-05
RP11-73G16.1	4.7959	1.54815	8.7e-07	5.95e-05
DTNA	2.24953	4.49806	8.98e-07	6.12e-05
ZWINT	2.3684	4.25974	9.01e-07	6.14e-05
ITPR1	3.29542	1.65299	1.01e-06	6.85e-05
CYYR1	3.25587	2.52554	1.03e-06	6.95e-05
ABCB6	2.1899	6.35581	1.07e-06	7.17e-05
IL1RL1	6.97683	0.102353	1.09e-06	7.29e-05
C2CD4C	4.80427	0.497753	1.1e-06	7.31e-05
HIST1H2BK	6.92833	0.0431206	1.1e-06	7.31e-05
CTD-2396E7.9	6.88325	0.00695201	1.15e-06	7.57e-05
ARHGEF3	3.62551	0.745908	1.21e-06	7.98e-05
LINC00675	6.95712	0.0583798	1.23e-06	8.06e-05
GAP43	4.23771	3.14915	1.24e-06	8.1e-05
SOX5	6.23246	1.07236	1.34e-06	8.71e-05
RP1-20B21.4	2.26493	3.39392	1.4e-06	9.13e-05
ZNF516	2.10019	3.75956	1.41e-06	9.15e-05
RP4-568C11.4	4.18902	0.733956	1.45e-06	9.38e-05
RELL2	2.75338	2.32006	1.5e-06	9.7e-05
SNHG9	2.34439	5.44025	1.57e-06	0.000101148
RP11-446N19.1	2.71071	2.58562	1.67e-06	0.000106964
C14orf178	5.00033	0.377035	1.71e-06	0.000109368
PAQR3	3.37643	4.2944	1.74e-06	0.000110734
SUB1	2.22551	4.00038	1.86e-06	0.000117784
PYY2	5.27052	0.894839	1.86e-06	0.000117968
MN1	3.03655	2.53904	1.88e-06	0.000118698
SNHG19	2.19811	5.19876	2e-06	0.000126128
TRIM17	4.51506	0.677763	2e-06	0.000126128
EBNA1BP2	2.07217	5.18615	2.13e-06	0.000133306
SH3TC2	2.98416	2.13341	2.19e-06	0.000136702
HNMT	3.77774	0.626786	2.2e-06	0.000136702
NMU	6.65122	-0.166868	2.32e-06	0.000144081
E2F2	3.54166	1.15701	2.45e-06	0.000151846
FCMR	2.15642	4.20788	2.47e-06	0.000152441
RP11-330M19.1	6.73193	-0.109271	2.7e-06	0.00016566
MRRF	1.936	6.2091	2.9e-06	0.000177047
DIRAS3	3.77527	0.645768	3.01e-06	0.000183524
FGD6	3.40439	2.12333	3.05e-06	0.000185386
MEGF10	4.36066	0.555844	3.12e-06	0.000189667
RFC3	2.61515	3.21682	3.22e-06	0.000195474
CDC45	2.50686	3.31922	3.23e-06	0.000195474
RP11-492I2.1	3.62789	1.11195	3.24e-06	0.000196146
HPCAL4	6.67784	-0.144379	3.35e-06	0.000201551
SNHG25	2.04713	4.60529	3.42e-06	0.000205581
CYP24A1	7.19813	0.289955	3.48e-06	0.000208883
SNRK	2.54774	2.97277	3.64e-06	0.000217859
POU3F1	5.18524	0.126711	3.76e-06	0.000224208
AQP1	3.54626	2.01532	4e-06	0.000236864
REC8	2.56505	3.24732	4.02e-06	0.000237575
MUSTN1	3.56656	0.693838	4.11e-06	0.000241667
BCL2A1	4.8473	1.08348	4.11e-06	0.000241667
KIF26A	7.17485	0.258017	4.12e-06	0.000241667
RP11-585P4.5	3.25839	1.45487	4.21e-06	0.000246582
GNAZ	1.88786	4.72506	4.49e-06	0.000262315
SOWAHD	3.97408	1.55394	4.5e-06	0.000262315
SYNM	3.91461	2.16147	4.51e-06	0.000262315
RP11-867G2.6	4.49244	0.650568	4.51e-06	0.000262315
ZDHHC2	2.48394	2.97217	4.52e-06	0.000262898
JAM3	1.77473	5.84037	4.55e-06	0.00026442
FAM86B1	2.14171	4.2873	4.58e-06	0.000265484
RP1-257A7.5	4.53649	0.367154	4.58e-06	0.000265484
IFI27	3.04498	5.39028	4.69e-06	0.00027111
ASF1B	2.42546	4.77153	4.73e-06	0.000272532
CELF4	3.7411	1.24005	4.8e-06	0.000275968
MIAT	6.68913	-0.130331	4.89e-06	0.000280133
CYP46A1	3.0876	2.13705	4.93e-06	0.000281878
ZBTB32	6.67829	-0.149822	4.95e-06	0.000282767
RP11-526K17.2	6.97751	0.113595	4.98e-06	0.000283793
TSPAN15	3.76279	1.83789	5e-06	0.000284591
IL15RA	2.44215	2.18071	5.05e-06	0.000287306
AC073130.1	4.34107	3.09301	5.05e-06	0.000287306
SCARB1	2.08613	5.8542	5.17e-06	0.000292363
ARHGEF39	2.51345	3.60826	5.22e-06	0.000294856
MYO3B	4.32423	0.677249	5.28e-06	0.000297615
LINC00908	4.58439	0.693261	5.4e-06	0.000304435
ADAMTSL3	3.62529	3.40914	5.53e-06	0.000311122
CNNM1	2.64723	1.57608	5.54e-06	0.000311456
GBP4	1.9692	4.84667	5.58e-06	0.00031292
ZNF536	5.20038	0.163148	5.58e-06	0.00031292
FAM178B	3.72584	0.696566	5.59e-06	0.000312986
NOS1AP	4.49242	0.243691	5.7e-06	0.000318291
BBX	2.529	6.19975	5.97e-06	0.000332408
DKFZp779M0652	6.5664	-0.230691	6.1e-06	0.000338127
PTPRC	7.10656	0.225968	6.1e-06	0.000338127
LIFR	3.27343	3.24655	6.12e-06	0.000338606
RN7SL491P	6.56528	-0.229907	6.15e-06	0.000339893
RP11-17M16.2	3.27851	0.661886	6.23e-06	0.000343524
OAS1	2.95743	3.12522	6.24e-06	0.000344076
SFXN2	2.38094	2.7316	6.28e-06	0.000346023
LINC00346	4.0387	0.793918	6.37e-06	0.000350333
KIAA1257	2.26803	2.84322	6.39e-06	0.000351068
RASL12	4.99876	-0.0112376	6.4e-06	0.000351076
BTG1	1.85475	5.81681	6.43e-06	0.000352526
PIR	5.26876	0.21624	6.56e-06	0.000358436
ACSS1	3.81107	1.25204	6.63e-06	0.00036136
MCHR1	3.41304	1.52224	6.66e-06	0.000363062
RCC2	2.01034	3.84581	6.69e-06	0.000363913
SLC29A2	2.31266	3.39387	6.79e-06	0.000368271
SEMA5A	2.14346	7.2727	7.32e-06	0.000394513
RARRES3	2.37603	3.21762	8.06e-06	0.000431916
AIG1	1.99463	4.66366	8.11e-06	0.000433676
KCTD15	1.87737	4.47964	8.17e-06	0.000436586
C1orf226	6.44499	-0.328549	8.18e-06	0.000436586
PTH1R	2.95457	3.12342	8.27e-06	0.000441396
TBX15	1.92092	4.29785	8.46e-06	0.000450811
RP13-317D12.3	4.0888	0.424313	8.8e-06	0.000468756
GNA14	6.63301	-0.184075	9.1e-06	0.00048353
RP11-416N2.4	7.44431	0.505918	9.27e-06	0.000492448
TTR	6.7124	-0.140625	9.74e-06	0.000515606
CBWD3	2.03808	4.35195	9.86e-06	0.000520827
ORC1	2.59488	1.42817	1.02e-05	0.000536492
ODC1	2.12757	5.79829	1.03e-05	0.000539281
DPT	7.42418	0.432706	1.08e-05	0.000565093
DHRS11	1.98841	5.42939	1.09e-05	0.000565271
ANKRD37	2.44104	3.61895	1.09e-05	0.000565093
ZNF385D	3.16664	2.55466	1.11e-05	0.000578378
KLHL24	2.6146	2.71118	1.12e-05	0.000581859
PLK1	2.06925	6.6	1.13e-05	0.000585619
SIM1	2.98758	1.72243	1.13e-05	0.000584332
RNFT2	2.80673	1.6306	1.14e-05	0.000586592
TLR4	7.11658	0.242479	1.15e-05	0.000590454
AC009014.3	6.59802	-0.21787	1.17e-05	0.000599794
RP11-96C23.15	7.20448	0.245284	1.17e-05	0.000599794
SLC25A45	2.25443	2.26165	1.2e-05	0.000616361
SPC24	2.37995	4.30807	1.2e-05	0.000616361
PRRG4	4.02905	1.39225	1.23e-05	0.00062841
EZH2	2.75938	2.56194	1.26e-05	0.000642407
SVIP	2.48643	2.29204	1.27e-05	0.000645512
JAML	7.07369	0.183175	1.27e-05	0.000649597
NHEJ1	2.18656	4.38395	1.28e-05	0.000653066
AKAP12	2.10852	6.93355	1.3e-05	0.000658464
NCAN	6.80734	-0.0694886	1.32e-05	0.000670142
CPA2	6.87066	-0.0247591	1.32e-05	0.000671797
RP11-568A7.4	6.5448	-0.251192	1.37e-05	0.000693428
SPINK9	5.37562	2.48954	1.4e-05	0.000704139
PRR22	3.12426	0.828134	1.42e-05	0.000714453
RP4-678D15.1	6.90692	0.0473125	1.45e-05	0.000726733
SHC2	4.18322	0.983538	1.46e-05	0.000729023
TUBB1	6.38599	-0.370308	1.47e-05	0.000735701
UNC13A	6.55637	-0.234187	1.48e-05	0.000739312
ZNF814	1.85032	4.03257	1.5e-05	0.000746985
WDR4	2.26669	4.08255	1.56e-05	0.00077387
STK32B	2.27687	3.23259	1.57e-05	0.000776202
C9orf47	6.5364	-0.242	1.58e-05	0.000779467
LUC7L	2.28128	3.09024	1.59e-05	0.000783548
ISOC1	2.9456	1.06642	1.59e-05	0.000783037
SLC5A5	4.19212	0.907583	1.62e-05	0.000798202
CSPG5	6.56662	-0.249874	1.69e-05	0.000830322
AP000251.3	4.73361	0.424768	1.73e-05	0.000845496
RP11-247A12.8	6.4293	-0.343599	1.74e-05	0.00085313
RP11-624G17.3	4.28774	0.803424	1.78e-05	0.000868136
XG	4.82578	-0.144008	1.79e-05	0.000870492
CRIP1	3.54448	3.04088	1.81e-05	0.000878855
SLC6A12	6.67553	-0.170817	1.84e-05	0.000896097
RP3-325F22.5	1.77343	7.08386	1.85e-05	0.000898442
CTD-2203K17.1	4.85476	-0.12559	1.86e-05	0.000902242
SFXN5	1.97267	3.3967	1.93e-05	0.000932653
MEF2C	2.54637	2.79733	1.94e-05	0.000936921
KLHL6	2.69764	1.63677	1.94e-05	0.000935883
CACNA1G	3.70133	0.596834	2.02e-05	0.00096949
TNNI3	6.51128	-0.290058	2.02e-05	0.000970825
RP11-61I13.3	4.83071	-0.122649	2.03e-05	0.000972426
WNT11	4.64656	0.358504	2.05e-05	0.0009804
CTD-2587H24.5	2.16547	4.18071	2.14e-05	0.00102198
CMA1	5.47061	0.344897	2.16e-05	0.00102927
SLIT2	2.49951	6.31784	2.17e-05	0.00102977
PDE3A	3.21907	0.78416	2.25e-05	0.00106723
COMP	3.58957	0.659579	2.25e-05	0.00106901
CD36	3.31962	2.68106	2.28e-05	0.00107842
ETNPPL	4.52103	-0.0139341	2.32e-05	0.0010965
PPARGC1A	4.75275	0.463746	2.33e-05	0.00110101
CTD-2527I21.14	6.34215	-0.394361	2.36e-05	0.00111468
BMP3	4.62096	0.370283	2.39e-05	0.00112566
SLC7A11-AS1	6.37769	-0.363153	2.39e-05	0.00112566
MEIS3	1.95776	3.99708	2.42e-05	0.00113529
MYH13	6.27882	-0.447793	2.5e-05	0.00116665
SEMA6D	2.49688	4.18505	2.54e-05	0.00118648
DNAH10	3.31442	1.0288	2.54e-05	0.00118648
RP11-259K15.2	4.25663	-0.160216	2.64e-05	0.00122551
CLSPN	3.72511	2.40059	2.66e-05	0.00123683
MTND4LP30	1.72265	10.4143	2.68e-05	0.00124022
CERS4	3.75503	0.350584	2.69e-05	0.00124705
HIST1H1A	3.1462	2.23128	2.79e-05	0.00128065
MIXL1	3.73336	1.33199	2.89e-05	0.00132683
RP11-147L13.2	6.82946	-0.027425	2.95e-05	0.00134814
COL15A1	4.37732	0.12428	3.03e-05	0.00138246
RP11-142A12.1	4.93142	0.880502	3.08e-05	0.00140706
MCM10	2.73077	2.49087	3.17e-05	0.00144329
SLC7A8	2.21399	2.09935	3.24e-05	0.0014744
L1TD1	6.5674	-0.207398	3.41e-05	0.00154685
LBX1	6.31448	-0.412836	3.48e-05	0.00157177
PRRT2	3.01312	1.19451	3.49e-05	0.00157427
KPNA2	1.63406	6.43265	3.54e-05	0.00159308
LRRTM3	5.72767	0.631962	3.57e-05	0.00160859
ATP1A2	6.26432	-0.448674	3.58e-05	0.00160986
FAM110A	1.80774	5.28453	3.59e-05	0.00161339
PDE2A	3.2614	2.2671	3.64e-05	0.00163506
MEOX2	6.47222	-0.28192	3.66e-05	0.00164168
SLC9A4	7.08448	0.222578	3.73e-05	0.00167296
CTD-2116N17.1	6.80727	-0.0131001	3.75e-05	0.00167832
PSD	2.26369	3.04273	3.9e-05	0.00173817
TMC6	3.18342	1.67362	3.99e-05	0.00177473
SEPSECS-AS1	2.20292	3.15631	4.11e-05	0.00182157
PLEKHA3	1.73235	6.91414	4.23e-05	0.00186674
EPB41L3	2.20547	2.76741	4.29e-05	0.00189164
KIAA1211	6.30649	-0.424396	4.29e-05	0.00189164
OBP2A	6.44943	-0.316642	4.31e-05	0.00189772
TANC1	2.38913	2.78359	4.35e-05	0.00191328
COMTD1	2.10858	4.34016	4.37e-05	0.00191915
E2F8	3.30708	0.494586	4.39e-05	0.00192436
PRDM11	2.10742	3.4553	4.41e-05	0.00192761
APOL4	2.98756	1.51054	4.41e-05	0.00192761
UTP15	2.48466	2.53599	4.42e-05	0.00192761
LYN	1.72434	4.06527	4.55e-05	0.0019792
CFAP20	1.67714	4.33868	4.57e-05	0.00198586
SPIB	6.80877	-0.00611094	4.6e-05	0.00199573
ZNF704	5.10259	0.0955447	4.8e-05	0.00207845
LRP2BP	3.31912	1.11333	4.87e-05	0.00210266
IRS2	1.88525	8.04494	4.88e-05	0.00210266
LRFN5	3.14704	1.87821	4.9e-05	0.00211249
RP11-549B18.1	6.19549	-0.510909	4.97e-05	0.00213959
AC017104.2	3.41579	0.63141	5.07e-05	0.00217782
NKAIN1	6.19179	-0.512523	5.13e-05	0.00220395
VAMP8	2.95169	0.959816	5.17e-05	0.00221913
MTND4LP1	1.66068	11.4316	5.18e-05	0.00222165
LRRC56	2.56215	2.65464	5.24e-05	0.00224588
ZNF302	2.1168	5.03881	5.25e-05	0.00224588
DDX39A	1.86033	6.50103	5.26e-05	0.00224906
SLN	6.53983	-0.261483	5.36e-05	0.00228952
RP11-328C8.5	6.65661	-0.13421	5.41e-05	0.00230456
RP11-963H4.6	6.23093	-0.475188	5.43e-05	0.00231037
CTB-33G10.6	3.63994	0.304483	5.45e-05	0.00231566
ARAP2	5.39626	0.398337	5.58e-05	0.00236682
SCAMP1-AS1	2.17637	3.00241	5.6e-05	0.00237062
RP11-792A8.4	2.04965	3.22884	5.66e-05	0.00239213
SNHG3	1.95327	5.12957	5.97e-05	0.00250554
FAM184A	4.68429	0.434156	6.11e-05	0.00255161
FAM78B	6.20058	-0.48849	6.12e-05	0.00255342
SERPINA1	3.96682	0.234854	6.17e-05	0.00257084
RP11-760H22.2	6.45177	-0.321356	6.32e-05	0.00262798
MCM2	1.84978	5.02671	6.47e-05	0.00268193
TAF11	1.82323	3.06253	6.49e-05	0.00268875
RP4-598P13.1	4.64353	2.39743	6.53e-05	0.00270068
GABRA2	5.27154	-0.112273	6.54e-05	0.00270263
JAG2	2.8866	1.37242	6.59e-05	0.00272093
HPSE	3.38711	0.578813	6.59e-05	0.00272093
RP11-217O12.1	1.61245	7.88742	6.8e-05	0.00278962
ASCL2	6.16186	-0.537607	6.84e-05	0.00280671
RP13-143G15.4	3.83573	1.7018	7.08e-05	0.00289786
LONRF1	4.25093	0.0627206	7.1e-05	0.00290172
STRN	2.62853	2.87205	7.18e-05	0.00293501
DRAIC	3.48853	0.184609	7.24e-05	0.00295325
ZFHX3	1.96397	5.40745	7.28e-05	0.00296724
MPZL3	4.29745	0.400212	7.34e-05	0.00298317
ST20	1.88088	3.4643	7.43e-05	0.00301587
AC007743.1	8.18229	1.18254	7.45e-05	0.00302442
FAM161A	3.82992	2.30439	7.52e-05	0.00304726
ANKRA2	2.66798	0.935137	7.55e-05	0.003055
MBTD1	2.80281	0.670792	7.63e-05	0.00308768
CPB1	6.29543	-0.418044	7.69e-05	0.00310715
FBXO15	3.89846	1.45584	7.83e-05	0.00315388
DNM3	4.24639	0.0473136	7.93e-05	0.00318862
RP11-1102P22.1	2.05202	2.83148	7.94e-05	0.00318988
FAM72A	2.84209	1.54335	7.94e-05	0.00318988
LINC00483	6.48759	-0.262347	7.98e-05	0.00320369
RP6-65G23.3	4.73483	-0.217627	8.02e-05	0.00321153
TP53	1.66973	7.03158	8.03e-05	0.00321267
CDH4	2.13163	3.81028	8.04e-05	0.0032174
RP11-405M12.4	4.08633	0.343274	8.08e-05	0.00322644
RASA4CP	6.10334	-0.560547	8.16e-05	0.00325656
NFAM1	4.82015	-0.114349	8.29e-05	0.00330334
CLEC2L	6.46345	-0.337265	8.29e-05	0.00330334
HIST1H2BF	3.28763	2.35072	8.35e-05	0.00332683
BAMBI	2.2581	2.05491	8.39e-05	0.00333965
DPYD-AS1	3.54306	0.229624	8.43e-05	0.00335111
NR2C1	2.77897	2.59009	8.61e-05	0.00341573
RP11-991C1.1	6.09296	-0.584039	8.69e-05	0.0034401
ENO3	2.21218	2.43985	8.71e-05	0.00344563
AMN	3.12635	1.74004	8.77e-05	0.00346102
PBX1	1.66023	5.26716	8.84e-05	0.00348473
ANK3	4.34381	0.562893	8.86e-05	0.00348818
SLC19A1	1.92303	4.6123	8.87e-05	0.00349082
SRSF6	1.78745	5.27692	8.95e-05	0.0035176
RP11-148K1.12	2.05591	2.78359	9.08e-05	0.00355249
MCTP2	3.35262	2.44413	9.08e-05	0.00355249
CPLX1	3.32036	0.82767	9.19e-05	0.00358432
COL9A3	6.61362	-0.201362	9.22e-05	0.00359047
RP11-277P12.10	6.72569	-0.122747	9.22e-05	0.00359047
RAB12	1.60854	8.47153	9.25e-05	0.00359683
RASGEF1B	2.69207	0.77669	9.59e-05	0.00372294
SLC25A13	2.50608	2.66462	9.61e-05	0.00372531
RP11-139F4.2	1.44636	7.13092	9.82e-05	0.00379622
CADM1	2.30627	3.02819	9.84e-05	0.00380191
TMPRSS6	6.0903	-0.585695	9.95e-05	0.00383624
CFAP57	2.44308	1.32107	0.000100315	0.00386369
GATA2	2.01288	2.01245	0.00010212	0.00392247
CARMIL3	4.56899	-0.328715	0.000102545	0.00393322
SFN	2.2442	3.41049	0.000102609	0.00393322
BATF3	2.04511	2.72962	0.000104959	0.00401953
EEF1B2P3	4.43603	3.62418	0.000105161	0.00402007
HIST1H2AJ	3.25489	2.02188	0.000105363	0.00402505
TPK1	5.99861	-0.641094	0.000105754	0.00403723
ABTB1	1.66574	5.59636	0.00010607	0.00404586
DCP2	2.22568	2.56688	0.000106312	0.00404925
NTSR1	3.29876	1.61678	0.00010684	0.0040649
FAM86HP	3.26934	0.531553	0.000108192	0.0041108
DPYSL3	1.84691	5.13469	0.000108627	0.00412453
INO80C	1.74281	2.88945	0.00011154	0.00422655
RPL34-AS1	6.49657	-0.246466	0.000111698	0.00422969
SNAI3	4.81136	-0.168006	0.000112254	0.00424505
LANCL1	2.15417	3.98037	0.00011233	0.00424506
SERPINB9	2.39917	2.09284	0.000113662	0.00428963
LINC00863	2.50953	2.02422	0.00011468	0.00432514
AGK	1.89531	2.93168	0.000114823	0.00432766
SLC26A7	6.54681	-0.209479	0.000115187	0.00433555
GATA2-AS1	3.70057	0.144244	0.000115603	0.00434829
PDE11A	3.38993	0.653536	0.00011568	0.0043483
TBC1D26	5.99223	-0.639365	0.000116089	0.00436074
COL2A1	6.52262	-0.297302	0.000117783	0.00440672
CDC25A	2.02333	3.95118	0.000118598	0.00442838
AMBP	6.11333	-0.573678	0.000119177	0.00444703
ETV4	1.69164	5.5765	0.000119456	0.00445449
COL27A1	1.95317	5.23914	0.000120277	0.00448214
BRI3BP	1.85873	3.46838	0.000121156	0.00451189
CTD-2008L17.2	6.39044	-0.338418	0.000122852	0.00457073
EBI3	2.34354	1.54583	0.000124774	0.00463437
RP11-1167A19.2	4.71914	-0.349484	0.000125543	0.00465785
PTPRH	3.33479	0.877299	0.000125839	0.00466467
MAP4K3	2.1357	4.59111	0.000126563	0.00468533
RP13-104F24.2	1.69181	5.51456	0.000127796	0.00471856
MUC7	6.40269	-0.320985	0.000128221	0.00473114
BAZ2B	2.61378	3.38426	0.000129599	0.0047726
HSPE1	1.84756	3.74908	0.000130755	0.004811
RP11-656E20.5	6.07427	-0.577886	0.000132989	0.00488088
CRYM-AS1	4.91038	-0.431826	0.000133122	0.00488088
EPB41L2	1.82856	4.53543	0.000133147	0.00488088
RINL	2.16324	1.99217	0.000137294	0.00501329
NAPRT	1.76595	6.10106	0.000137866	0.00503091
DIO2	4.00536	-0.141892	0.000138239	0.00504125
MARCKSL1	1.48249	5.92469	0.000139583	0.00508035
B3GNT3	3.65257	0.302728	0.000140121	0.00509337
LINC01116	1.53244	4.64151	0.000140503	0.00510396
SYTL1	2.45188	1.8735	0.000140641	0.00510567
RP11-286N22.14	4.52031	0.305068	0.00014156	0.00513326
RN7SL716P	7.82328	0.871161	0.000141584	0.00513326
LHX4	2.98375	1.05819	0.000142301	0.00515592
STAG2	1.64238	6.9098	0.000142429	0.00515726
UST	1.79232	3.66824	0.000143377	0.00517824
GNG7	2.22907	2.59854	0.000145558	0.0052469
LINC00461	6.03866	-0.625017	0.000146739	0.00528607
RUVBL1	1.62497	5.33601	0.000147752	0.00530895
LLGL2	3.04147	0.468008	0.000150208	0.0053869
CALCA	6.90491	0.00120441	0.000150872	0.00540725
SEMA6A	2.45716	1.47147	0.000151654	0.00542836
RP11-23D24.2	4.93028	-0.0843316	0.000151888	0.0054333
L3MBTL3	3.494	0.434608	0.000152409	0.00544846
SYNGR3	1.81105	3.18763	0.000153955	0.00549674
STAG3L5P-PVRIG2P-PILRB	1.75083	3.16469	0.000154169	0.00550088
SNHG10	2.53318	2.10726	0.000156203	0.00556992
ZNF608	2.09874	3.18842	0.000157139	0.0055962
KCNAB2	1.65614	6.06625	0.000161245	0.00573515
NASP	1.96429	3.98811	0.000161426	0.0057366
RP11-246A10.1	3.9992	0.219011	0.000161883	0.00574333
ISM2	3.06064	0.63687	0.000163955	0.00580951
TCN2	2.17315	2.3931	0.000164337	0.00581936
F12	2.42011	2.34508	0.000164584	0.00582307
SETBP1	2.711	1.15102	0.000166168	0.00586574
AC074289.1	2.63505	0.671663	0.000167509	0.00590024
CTB-31O20.9	2.65313	0.600115	0.000167565	0.00590024
SPIN2A	4.32253	-0.27491	0.000168011	0.00590856
CACFD1	1.77114	5.31496	0.00016942	0.00595066
MAPK8IP2	2.12323	2.42584	0.000171404	0.00600806
NCAPD3	1.82766	2.5917	0.00017145	0.00600806
RP11-546O6.4	6.68828	-0.0927451	0.000171482	0.00600806
CCNF	1.88442	4.95898	0.00017255	0.0060342
PLLP	1.78229	2.81071	0.000175411	0.00611904
LRRC69	1.62683	5.93511	0.00017662	0.00615146
NSMCE3	1.6979	3.44677	0.000176669	0.00615146
FBXW7	2.87904	2.01991	0.000176778	0.00615146
AP001437.1	3.70257	0.337572	0.000177074	0.00615796
ZBED3	2.1216	2.88088	0.000177774	0.00617847
AC000095.12	6.57768	-0.175723	0.000178342	0.00619439
PPP1R1B	6.10865	-0.576989	0.00017872	0.00620041
STMN3	2.13645	3.20485	0.000181446	0.00628665
ESCO2	3.39391	1.39803	0.000182058	0.00630398
UBXN8	1.94414	2.13024	0.000182599	0.00631502
CORO2B	1.5931	5.4582	0.000184803	0.00637156
MARCKS	1.72387	6.51548	0.000185534	0.00639285
LMO2	4.79631	-0.180345	0.00018644	0.00642013
RALY-AS1	2.11482	1.40859	0.000188348	0.00647823
GCHFR	2.58009	2.52802	0.000191139	0.00656585
THRB-IT1	3.7937	0.953217	0.000191341	0.00656878
NPPA-AS1	4.0563	0.325979	0.000192478	0.0066038
LMNB1	3.57286	0.239933	0.000195418	0.00669648
CDC20	1.74542	5.87121	0.000197674	0.00676555
SNCG	2.14178	4.36276	0.000198286	0.00677823
HIST1H2AH	2.80131	3.56406	0.000201421	0.00687288
ESPN	3.9359	0.240276	0.000202288	0.0068941
SLC9A2	7.29203	0.41662	0.000202868	0.00690551
CTD-2574D22.6	2.00579	2.17521	0.00020429	0.0069497
ENY2	1.79777	4.61596	0.000205609	0.00698612
MIATNB	1.81587	2.49106	0.000206755	0.00702082
FATE1	5.88818	-0.711666	0.000207269	0.00703401
SLIT1	6.13222	-0.564988	0.000207505	0.00703777
EFNB3	2.65149	2.20578	0.000208604	0.00706651
RTN4R	2.39986	0.916319	0.000212237	0.00717661
COL24A1	4.23399	1.06887	0.000213987	0.00722711
CACNB4	3.56831	1.2471	0.000214638	0.00724475
SEPHS1	1.59581	4.30654	0.000215973	0.00728105
TCF19	1.76588	3.4899	0.00021912	0.00737391
CELF2	2.06429	2.79808	0.000219461	0.00738095
TOMM40	1.54047	6.23618	0.000223102	0.00749893
RRM2	1.92117	4.59633	0.000229914	0.00770485
AC104655.3	5.9021	-0.714019	0.000235214	0.00786374
LA16c-OS12.2	2.63358	1.07528	0.000236989	0.00791367
LINC01287	5.8763	-0.726679	0.000239688	0.00799905
CC2D2A	1.67344	3.71949	0.000242107	0.00806542
TRIM2	2.20992	5.37168	0.000242813	0.00808412
RP11-12C17.2	4.74816	-0.200998	0.000243858	0.00811412
FGD5	6.43839	-0.317312	0.000245624	0.00816322
SPC25	2.04506	2.97616	0.000251331	0.00834303
SYTL2	2.61326	3.43901	0.000252268	0.00836919
NOXA1	4.29266	0.0676281	0.000253471	0.00840084
HPGD	6.06927	-0.568909	0.000254956	0.00843845
ATAD3C	1.87713	3.76238	0.000256555	0.00848138
PXMP2	1.69972	4.50556	0.000259284	0.00856156
RP11-119D9.1	3.1376	0.78664	0.000261807	0.00861956
RPSAP21	6.72453	-0.0516387	0.000265308	0.00871439
LRRC6	3.62081	-0.0159158	0.000265764	0.00872427
RP11-372M18.2	3.43049	0.373427	0.000268071	0.00877952
CASC15	3.15535	0.205355	0.000268781	0.00879252
C9orf40	1.80562	2.46837	0.000269751	0.00881402
ARSG	1.91577	2.52476	0.000270237	0.00882477
NELL1	6.0376	-0.624647	0.000273221	0.00891703
RAB26	1.96464	2.97101	0.00027479	0.00896302
DEPDC1	2.59648	3.08609	0.000279543	0.00911278
CTXN1	1.72023	5.98988	0.000281572	0.00916299
LINC01583	4.36049	-0.47572	0.000281763	0.00916391
KANK4	5.94323	-0.682784	0.000283244	0.00920676
RP11-227G15.9	4.61872	1.09195	0.000284439	0.00924024
PGD	1.61054	8.22077	0.000285	0.00925055
DFFA	1.40591	7.13771	0.000286055	0.00927133
SERPINB1	1.4919	4.70274	0.000291526	0.00942689
AXIN2	5.92589	-0.672379	0.000294098	0.0094937
SPIRE2	1.79068	2.68625	0.000295009	0.00951763
IFI44	2.66573	1.02273	0.000295593	0.00953101
AGAP12P	6.94296	0.101034	0.000295985	0.00953817
STAC2	3.41496	1.29386	0.000296773	0.00955264
AP001172.2	7.38227	0.496143	0.000300553	0.00964981
ADAMTS13	2.09072	1.63742	0.000301959	0.00968627
BEGAIN	3.15602	0.968748	0.000304708	0.00976334
KIF24	2.71702	0.407078	0.000305592	0.00978607
GMNN	1.9327	2.00328	0.000306471	0.00980553
TOE1	1.67839	4.112	0.000307973	0.00984552
H3F3AP4	1.38394	6.45935	0.000312365	0.00996892
UAP1L1	1.62188	4.03755	0.000318775	0.0101447
MTND4P12	1.47115	14.9795	0.000320226	0.0101793
LRP8	2.22178	2.58524	0.000324543	0.0103049
POLE3	1.71188	5.03826	0.000325755	0.0103317
C10orf105	5.83401	-0.739348	0.000331925	0.0105037
AC002456.2	4.35135	-0.486177	0.000334374	0.0105515
RP11-259N19.1	2.54166	0.659459	0.00033738	0.0106182
SPTLC3	1.79883	3.72838	0.000337493	0.0106182
VSTM2L	2.33932	1.66248	0.000338378	0.0106361
LGALSL	3.13651	0.164749	0.000342529	0.0107433
LRTM1	2.1188	1.18687	0.000342551	0.0107433
RP11-634H22.1	4.65902	-0.287022	0.000347847	0.0108957
MPV17L	1.80541	2.7646	0.000347992	0.0108957
PGC	5.83884	-0.756743	0.000359929	0.0112381
FRY	3.22241	0.258418	0.000360237	0.0112415
MTFP1	3.47708	1.22048	0.000364697	0.0113681
POP5	1.7566	4.78359	0.000365422	0.0113844
WNT9A	2.23313	0.973081	0.00036615	0.0113947
RP11-375N15.2	5.8949	-0.70826	0.000366159	0.0113947
C19orf33	2.32212	1.15396	0.000367925	0.0114433
ILF3-AS1	1.53267	3.45183	0.000370628	0.0115083
KLHDC3	1.61889	5.45799	0.000371765	0.0115372
MTND4P24	1.52929	12.641	0.00037944	0.011756
CH507-24F1.2	3.16505	0.359281	0.000381056	0.0117892
RP11-206L10.2	2.49699	2.60749	0.000382428	0.0118225
UNC13D	3.11917	0.930136	0.000383383	0.0118455
RP4-647C14.2	1.86029	2.29874	0.000386809	0.0119382
JMJD1C-AS1	1.91228	1.67064	0.000389409	0.0120119
DOCK11	3.00717	1.96358	0.000390805	0.0120483
AC009501.4	2.28477	3.68732	0.000393057	0.0121111
OSBPL10	2.54946	0.812631	0.000396908	0.0122097
RP11-744A16.4	2.56806	1.42321	0.000402103	0.0123627
TGM3	4.73377	-0.226867	0.000404126	0.0124114
CD164L2	6.29952	-0.458983	0.000405336	0.0124282
CTD-2650P22.2	1.84142	1.8771	0.000406862	0.0124541
MAPRE2	1.59979	4.89457	0.000406912	0.0124541
RP11-91P24.5	2.22037	1.39935	0.000407067	0.0124541
AC004158.3	3.90376	-0.208481	0.000409323	0.0125095
SNRPFP1	1.56274	4.44858	0.000414548	0.0126486
NIPSNAP3A	2.19784	1.06795	0.00042439	0.0129348
OSBPL6	2.10055	2.61915	0.000431293	0.013131
UBE2C	1.78839	4.17484	0.000435977	0.0132449
AL928654.7	1.74142	4.7704	0.000436387	0.0132502
HMMR	2.46627	1.83117	0.000442628	0.0134035
MTND1P2	1.31229	6.88394	0.000443834	0.0134328
TSKU	1.51335	5.48375	0.000450672	0.0136251
AHR	2.18908	2.43239	0.000452022	0.0136567
ANKRD26	2.58106	2.86284	0.000456926	0.0137845
CCDC110	3.87468	0.257885	0.000461149	0.0138861
GPR85	1.90295	2.20886	0.000461281	0.0138861
G0S2	1.36812	7.59963	0.000468207	0.014057
PHF10	1.67394	2.49823	0.00046936	0.0140841
CENPM	1.83706	4.56232	0.000472701	0.0141692
CDC42BPA	2.36475	4.9238	0.00047371	0.0141843
OIP5-AS1	1.49943	5.28927	0.000478734	0.0143195
C19orf73	2.49821	1.39978	0.0004852	0.0145052
AZIN1	1.7028	2.59271	0.000487992	0.0145731
PRKAR1B	1.70941	4.83004	0.000489564	0.0146123
NOP56	1.48051	7.32616	0.000498625	0.0148749
MAN1C1	1.98276	2.71919	0.000500228	0.0149069
MCM4	1.46224	4.3149	0.000501999	0.0149515
EMP2	1.2894	6.46245	0.000502256	0.0149515
GLYCTK	1.72622	3.4196	0.000509959	0.0151487
TRPM1	4.31448	-0.513845	0.000516599	0.0153354
SERPINB6	1.44093	9.40864	0.000519684	0.0154051
KLF4	2.80596	0.443211	0.00052363	0.0155139
C2orf82	2.95348	0.209881	0.000525587	0.0155554
ZYG11A	5.92062	-0.694537	0.000525965	0.0155584
CLUHP3	1.91315	1.51967	0.000526955	0.0155795
HIST1H2BJ	2.52115	0.850316	0.000540109	0.0159433
AC010084.1	4.31949	0.994108	0.000540848	0.0159567
RP11-244J10.1	6.30612	0.304119	0.000550423	0.0162137
BLMH	1.36135	4.86239	0.000553273	0.0162891
RPLP0P2	1.83774	1.96687	0.000555294	0.01634
ARPC5	1.33262	6.18745	0.000558251	0.0164099
KIAA0101	1.64804	3.11771	0.000565175	0.0165923
KLHL18	1.39644	4.42057	0.000565607	0.0165923
MCM7	1.50039	7.78024	0.000569565	0.0166814
CA2	6.22506	-0.522485	0.000570476	0.0166994
GSTM4	1.68995	5.82411	0.000571875	0.016723
NEFH	2.31823	1.6591	0.000580795	0.0169397
GSR	1.5967	3.55477	0.000583398	0.0170069
FLJ37505	3.65403	-0.254503	0.000585262	0.0170523
CHD7	2.37667	1.2001	0.000587826	0.0171182
SLC12A5	1.77226	2.18683	0.000590464	0.0171861
DNAJC9	1.53136	5.54207	0.00059719	0.0173549
POU5F1	2.55087	0.745493	0.00059851	0.0173843
C16orf59	2.07338	4.12055	0.00059921	0.0173957
HIST1H1D	2.36859	2.03692	0.000606042	0.0175759
ARHGAP11B	2.81271	1.62025	0.000606959	0.0175845
MKNK1-AS1	5.69969	-0.835262	0.000606965	0.0175845
GJC3	5.61198	-0.888949	0.000609131	0.0176381
RAET1K	4.36808	-0.378739	0.000612377	0.017723
RP11-87N24.3	1.37361	8.29918	0.000621474	0.017969
PLS1	4.60401	-0.257617	0.000621919	0.017969
GNL3L	1.64151	2.649	0.000622474	0.017969
XXcos-LUCA16.1	2.87733	0.161863	0.000625621	0.0180413
FAM107B	1.77568	2.23743	0.000630776	0.0181806
MCM3	1.56832	4.65513	0.000631785	0.0181902
AKNAD1	3.17175	0.19465	0.000631977	0.0181902
CTD-2537I9.12	2.48299	4.93184	0.000632078	0.0181902
NKX3-2	4.70016	0.422491	0.000632613	0.0181963
NOTUM	5.75263	-0.810375	0.000633617	0.0182036
MLXIPL	3.35031	0.0304338	0.000633818	0.0182036
SFMBT1	1.95037	1.44258	0.00063384	0.0182036
CYP7B1	6.21822	-0.438539	0.000643685	0.0184638
AC007952.5	3.50153	0.0224094	0.00064983	0.0186089
TRIM21	1.53141	4.87766	0.000649935	0.0186089
FANCE	1.65509	4.43344	0.000651534	0.0186451
HMGB3	1.6915	3.74356	0.000653049	0.0186695
CTC-479C5.12	3.9078	1.91448	0.000654357	0.0186971
RBM8A	1.33924	5.42802	0.000660944	0.0188569
PLD5	5.7217	-0.810805	0.000663936	0.018923
FIGN	3.02764	2.14764	0.000668387	0.0190306
CYP1B1-AS1	4.0359	1.54721	0.000670334	0.0190667
KLHL29	2.20799	1.98876	0.000672308	0.0190939
TSPAN18	1.84385	4.36236	0.000684178	0.0193674
MTCYBP18	1.3681	8.93208	0.000684692	0.0193674
C21orf58	1.70006	2.63919	0.000685325	0.0193755
NDST3	3.96796	0.842384	0.000690355	0.019482
RP11-33O4.1	1.91621	2.11761	0.000703843	0.0198293
RIMKLB	2.49632	1.42497	0.000709336	0.019964
RP11-419I17.1	1.52433	3.0228	0.000711191	0.0200062
KCP	3.5823	0.625552	0.000724603	0.0203326
CACNA2D3	2.89332	0.795534	0.000728263	0.020415
CHRNB4	5.64612	-0.860918	0.000730433	0.0204656
LINC01011	1.65341	2.75338	0.000732043	0.0205005
HYMAI	4.5531	0.326343	0.000738114	0.0206192
RP11-403P17.4	5.84716	-0.718076	0.000742163	0.020722
HSD17B10	1.58495	7.09041	0.000742995	0.0207349
TTBK1	3.6193	-0.410997	0.000749398	0.0208929
KCNQ5	2.83849	1.08171	0.000751644	0.0209312
FAM222A	2.28949	1.47058	0.00075278	0.0209456
OLFML2B	1.79647	3.18914	0.000755204	0.0210027
ATXN7	2.21249	2.97964	0.000758978	0.021072
SKA3	2.61339	1.8895	0.000771504	0.0213819
ITGBL1	1.83224	3.94758	0.000774763	0.0214617
RP11-264B17.4	2.08183	2.32037	0.000776057	0.021487
RP11-444D3.1	4.82895	-0.0961791	0.00077665	0.0214928
TACR3	5.79326	-0.756569	0.000791847	0.0218678
RANBP1	1.46916	5.43533	0.000795223	0.021942
HIST2H2BC	6.53812	-0.242013	0.00079637	0.0219629
MCM6	1.52633	3.81371	0.000796855	0.0219655
MCM5	1.40025	7.05192	0.000802375	0.0220852
FAM111B	3.01502	1.32709	0.000803293	0.0220996
MTCO3P22	1.42453	10.7579	0.000806584	0.0221685
SNRPG	1.52529	3.835	0.000810578	0.0222673
NOP16	1.61276	6.299	0.000811189	0.0222733
CALML4	2.46327	1.01556	0.000815812	0.0223674
RP13-942N8.1	2.13854	1.31248	0.000821703	0.022518
LRRC4C	2.91939	0.0576187	0.00082761	0.0226577
TBC1D19	1.62519	2.50434	0.000829875	0.0227087
KCNIP1	6.81603	-0.0532297	0.000830722	0.0227208
CNOT9	1.41052	5.58472	0.000832205	0.0227503
NXF3	2.79196	2.23946	0.000836254	0.0228499
CREBZF	3.03614	0.0997484	0.000838098	0.0228892
AC016700.5	2.61272	1.37476	0.000844645	0.0230456
RP1-34B20.21	2.1756	1.34554	0.000850145	0.0231619
SOX4	1.98091	4.16326	0.000852194	0.0232065
RP11-54H7.4	2.63841	1.24754	0.000853492	0.0232306
FUS	1.32706	6.75443	0.000854929	0.0232584
DLEU1	1.55822	3.31535	0.000857321	0.0233123
SKIL	1.80876	3.42361	0.000861395	0.0234004
IRF4	5.88636	-0.685755	0.000866592	0.0235188
SLK	2.43988	4.25277	0.000876144	0.0237522
MYLIP	1.85927	3.23764	0.000878571	0.023798
PRC1	1.55044	6.26145	0.000879816	0.0238203
EPS8L1	2.50307	1.12538	0.000884946	0.0239131
CDC25C	1.71422	2.77877	0.000886396	0.0239294
CTD-2135D7.2	5.62448	-0.871054	0.000897035	0.0242049
ABHD11	1.45728	4.71658	0.000899904	0.0242706
STRA6	2.85005	0.600598	0.00090372	0.0243385
TCL6	2.47483	1.29119	0.000906517	0.0243905
HMGB1	1.87255	5.39543	0.000907783	0.0244048
RP11-16B9.1	6.98593	0.175531	0.000908698	0.0244141
CDCA5	1.65211	4.27152	0.000911142	0.024463
SELL	5.66158	-0.865832	0.000911387	0.024463
GINS3	1.93169	2.9169	0.000917138	0.0245939
QSER1	2.12305	3.636	0.000918896	0.0246176
RP3-508I15.21	2.9126	0.909956	0.000925631	0.0247862
ZDHHC14	1.60616	3.79394	0.000933103	0.0249625
IGFBP2	1.52049	8.56782	0.000934076	0.0249767
PSMA4	1.24752	5.90862	0.000942695	0.0251951
SAMD13	5.70303	-0.810413	0.00094713	0.0253016
AFG3L1P	1.99483	1.21096	0.000949258	0.0253465
CCNL2	1.41589	5.57952	0.000958343	0.0255526
AC084219.4	3.48933	0.161778	0.000959972	0.025569
HNRNPD	1.42589	4.58333	0.000960322	0.025569
NCAPG	2.47172	3.35476	0.000962973	0.0256275
APLP2	1.25829	9.42254	0.000973427	0.0258567
CD300C	5.69546	-0.839092	0.000980605	0.0260228
SMC2	2.61256	2.62177	0.000981831	0.0260431
CTB-1144G6.6	4.36741	-0.487923	0.000985434	0.026114
HIST1H2AG	2.15592	2.86908	0.000994169	0.0262959
MTCO3P8	2.09895	1.33465	0.00099863	0.0263767
HNRNPM	1.56876	3.46798	0.000999545	0.026377
TM7SF2	1.75216	4.40429	0.000999581	0.026377
RAET1E	1.60917	2.45171	0.00100095	0.0263884
AC007950.2	3.37734	-0.200687	0.00100288	0.0264145
ADGRB2	1.66207	4.86542	0.00100553	0.0264719
B3GALNT1	2.47187	0.215826	0.00101623	0.0267285
ISYNA1	1.55008	6.62323	0.00102135	0.0268381
PRRG2	5.60788	-0.904157	0.00102447	0.0269029
ACOT11	1.58432	2.97447	0.0010404	0.0272497
LINC00926	5.29467	-0.245132	0.0010703	0.0279287
AURKB	1.736	4.93481	0.00107442	0.028023
ZBTB8OS	2.30391	1.31423	0.00107993	0.0281406
DUSP9	5.72735	-0.837347	0.00108308	0.0282098
NFATC3	2.06957	3.23818	0.00108498	0.0282412
MT1F	2.42503	0.791862	0.00108707	0.0282743
VSIG2	3.02961	0.31245	0.00108957	0.0283264
PDE1A	5.66221	-0.841418	0.00109017	0.0283288
RP11-345P4.9	1.69333	2.78346	0.00109359	0.0283914
OTOGL	5.60701	-0.880303	0.00111189	0.0288133
CYP26B1	4.17309	-0.606115	0.00111251	0.0288162
KRR1	2.34036	2.66402	0.0011279	0.0292013
RP1-315G1.3	4.12333	-0.63237	0.00113291	0.0292985
COL11A1	1.62325	3.95682	0.00113568	0.0293433
CNRIP1	1.23249	6.65902	0.0011434	0.029494
DHRS2	3.02788	0.123251	0.00114858	0.0296139
PITPNA-AS1	2.91557	1.35055	0.00115365	0.0296903
PLEKHG1	2.82904	0.48401	0.00115577	0.0297311
C10orf35	3.86891	-0.24435	0.00115656	0.0297379
IGSF11	5.67339	-0.836588	0.00116282	0.0298715
HHLA1	1.81358	2.51223	0.00116391	0.0298858
RP11-25I15.3	4.12088	-0.0339509	0.00116445	0.0298861
NCDN	1.34147	7.31297	0.00117968	0.0302576
SLCO4A1	3.06778	-0.133091	0.00118	0.0302576
FAM157A	2.10173	2.07745	0.00118694	0.0304115
NOX4	2.4956	1.27611	0.00118708	0.0304115
CTB-174D11.1	6.33331	-0.377882	0.00119002	0.0304591
SAMMSON	2.81631	1.34729	0.00119537	0.030582
TOR4A	1.69633	2.79948	0.00119961	0.0306766
MYO15B	2.80142	0.586243	0.00120904	0.0309035
TIMELESS	1.83939	2.78398	0.00121098	0.030939
RCAN3	1.69263	2.4063	0.00121772	0.0310973
ARHGAP4	2.75202	0.780771	0.00123445	0.0314672
CCDC171	2.86153	0.756151	0.00123547	0.031473
STAG3L3	1.31279	4.62353	0.00123897	0.0315252
MED15P9	3.99092	1.56626	0.00124134	0.0315572
MIR519A2	5.95188	-0.627145	0.00124862	0.0316993
CDC6	1.72724	2.90364	0.00125132	0.0317534
UBE2T	2.27926	0.640805	0.00125285	0.0317777
KANSL1L	2.84134	0.478472	0.00125418	0.0317973
ERGIC2	2.00593	2.63964	0.00126484	0.0320099
LTK	5.6353	-0.853019	0.00128219	0.0324052
RP11-277P12.20	5.50399	-0.956815	0.00130391	0.0329097
RP11-544A12.4	3.26719	-0.0396737	0.00130489	0.0329196
RP11-727F15.12	1.77678	1.7855	0.00130921	0.0330138
MEGF11	4.0892	-0.110831	0.00131723	0.0332011
CTD-2514K5.4	2.45936	0.557251	0.00132014	0.0332597
FAM183DP	5.47222	-0.977166	0.00132496	0.0333516
EYA4	3.83773	0.197704	0.00132498	0.0333516
RP11-627K11.6	1.80555	1.42365	0.00133404	0.0335246
OR52K3P	5.63211	-0.894221	0.00133424	0.0335246
TACC3	1.36564	5.00068	0.00133773	0.0335823
FMNL2	2.31298	2.03705	0.00134871	0.0338128
AC009133.12	1.81397	4.27036	0.00135191	0.0338779
RP11-758H9.2	4.03842	-0.667555	0.0013585	0.0340126
AMDHD1	5.59671	-0.883845	0.00136086	0.0340567
EPS8L2	1.43384	5.82249	0.00136226	0.0340765
TFAP4	1.45154	3.12062	0.00136306	0.0340815
LL22NC03-N95F10.1	2.50024	1.7171	0.00136523	0.0341204
HIST1H1E	2.5843	0.281814	0.00136619	0.0341294
ERBB3	2.12207	0.926888	0.00137055	0.0341992
S100A10	1.24263	7.9683	0.00137071	0.0341992
DDB2	1.34817	7.18464	0.00137082	0.0341992
EIF4E3	2.79413	0.101491	0.00137194	0.034212
RP11-650L12.2	3.40188	-0.355696	0.00137509	0.0342603
PSIP1	1.96402	3.19985	0.00137938	0.034352
CTD-2311M21.2	3.58826	-0.356949	0.00138324	0.0344327
SYT5	2.17829	1.67522	0.00139021	0.0345758
ADRA1A	3.48654	-0.233798	0.00139444	0.0346433
TMPO	1.72213	3.67464	0.00139478	0.0346433
AC012146.7	1.60623	2.89926	0.00140116	0.0347712
FOXP3	4.61926	-0.310825	0.00140679	0.0348862
SEMA4D	3.38994	-0.191306	0.00140704	0.0348862
TIMM8BP2	5.32091	0.0498453	0.00142031	0.0351532
RND2	1.51798	2.60349	0.00143005	0.0353632
ANKRD23	1.54123	2.3439	0.00144118	0.0356073
KIAA1324	1.81392	1.98664	0.00144389	0.0356584
PANX2	1.71354	1.61659	0.00144907	0.0357707
LIPH	2.69128	0.342116	0.00145122	0.0357953
RP4-555D20.2	1.95553	4.86186	0.00145134	0.0357953
ZNF561-AS1	1.37482	3.53804	0.00146678	0.0361286
SIPA1L1	1.28171	6.29267	0.00147334	0.0362425
RP11-167N5.5	5.65226	-0.845541	0.0014761	0.0362934
TAF9BP1	6.97536	0.169767	0.0014767	0.0362934
RP11-93G5.1	2.58603	0.97685	0.00148046	0.0363382
ECHDC3	2.35244	0.863445	0.00148239	0.0363696
MYH10	1.48732	4.43407	0.00148583	0.0364382
E2F1	1.47771	4.50519	0.00148842	0.0364758
RP11-163E9.2	3.19042	-0.237799	0.00148866	0.0364758
FRMD5	2.92965	0.971395	0.00148961	0.0364831
PRIM1	2.53094	0.493394	0.00149368	0.0365668
FAM43A	1.69741	4.3887	0.00149495	0.0365671
HIST1H4C	1.52722	7.03132	0.00149776	0.0366188
RP11-279O9.4	3.00331	-0.223723	0.00150158	0.0366963
MC1R	1.38231	4.2959	0.00151401	0.036968
OR51E1	6.34894	-0.390556	0.0015163	0.037008
NIFK	1.63021	3.43738	0.00152352	0.0371679
CCDC58	2.27452	0.409559	0.00153148	0.0373459
PSMA6	1.2245	5.65236	0.00154067	0.0375375
NUSAP1	1.82091	4.57654	0.00154966	0.0377075
CACNA1F	3.64517	0.0838746	0.00155612	0.037832
HAUS8	1.55051	3.07092	0.00156588	0.0380363
SH3GL3	5.30659	-0.933685	0.00157914	0.0383089
CDCA8	1.5844	3.55259	0.00158476	0.0384284
ZNF674-AS1	2.52859	0.938519	0.00158905	0.0385159
GARNL3	2.7112	0.167296	0.00159943	0.0387482
NTRK2	2.65032	0.00388024	0.00160001	0.0387482
PROC	4.13886	-0.630789	0.00162993	0.039388
UBE2S	1.58857	8.65633	0.00163179	0.0394161
RP11-147I3.1	6.33711	-0.346924	0.00164134	0.0396298
HS6ST2	5.4157	-1.00304	0.00164982	0.0397988
RP4-635E18.6	3.38483	0.292148	0.00165972	0.0399362
LINC01138	2.03123	2.12805	0.00166103	0.0399507
FAM13C	3.09113	-0.0893741	0.00166281	0.0399592
HBA1	3.37663	-0.212785	0.00166511	0.0399976
RP11-506O24.1	6.27702	-0.394707	0.00167132	0.0401295
LINC00467	1.85317	2.1832	0.0016755	0.0401956
TUBB3	1.23412	8.87208	0.00167849	0.0402501
SNHG12	1.5335	2.30832	0.00168398	0.0403472
TDRD7	1.89434	1.38157	0.00168893	0.0404316
WBSCR17	3.49213	0.903109	0.0016917	0.0404806
RP11-722M1.1	2.10123	0.837695	0.00169754	0.0405742
CHTF18	1.5186	3.5632	0.00171735	0.0410071
NDC80	2.4446	1.20341	0.00172732	0.0412102
NGLY1	1.88964	1.9297	0.00173269	0.0413209
SALRNA1	2.14503	1.47541	0.00174729	0.0415633
HIST1H3C	3.25224	-0.292603	0.00175005	0.0416112
HEY1	2.07092	1.67606	0.00175807	0.0417842
HDAC4	1.42017	2.95173	0.00176213	0.0418631
AC108142.1	1.59486	2.27977	0.00176578	0.041932
LINC01422	5.49053	-0.948413	0.00178159	0.0422717
LINC00106	5.25379	-0.724388	0.00179583	0.0425558
RP11-126K1.6	2.22945	0.520355	0.00181341	0.0429
MIS18BP1	2.47868	1.60512	0.001816	0.0429432
AC068831.10	2.82938	0.351617	0.00181902	0.0429967
FERMT2	1.48032	4.97626	0.00182869	0.0431708
CD320	1.48373	6.02186	0.00183548	0.0432947
PIK3C2B	3.67084	-0.35967	0.00184999	0.0435653
AC012593.1	3.86036	-0.739471	0.00187078	0.0439797
TMEM160	1.46837	4.93115	0.00189193	0.0444585
KREMEN2	4.68326	-0.273343	0.00189337	0.0444737
LMNTD2	4.35081	-0.355825	0.00189579	0.0444854
WDR76	1.96564	2.04332	0.00189625	0.0444854
PHACTR1	1.24417	6.01554	0.00190166	0.0445402
RP11-327P2.5	5.5112	-0.961452	0.00191705	0.0448612
TSIX	1.60275	3.41164	0.00192067	0.0449251
BEND7	2.3872	1.3649	0.00192138	0.0449251
TSHZ1	1.60493	2.92038	0.00193085	0.0450902
LIMCH1	2.7197	0.234292	0.00193344	0.0451321
RGL3	4.22351	-0.557202	0.00193773	0.0451948
ERN2	3.18923	-0.333245	0.0019426	0.0452894
AC132217.4	1.68276	3.49282	0.00197701	0.0460154
RALGAPA2	1.91751	2.78909	0.00200947	0.0466743
CHRNA5	2.90967	-0.0454833	0.0020112	0.0466953
KBTBD8	5.54505	-0.904846	0.0020122	0.0466991
C9orf116	1.54536	3.27488	0.00201715	0.0467772
PABPC1L	1.9632	3.54589	0.00201971	0.0468154
MYO7A	3.56769	-0.0361485	0.00202431	0.0469027
HLA-L	1.85187	1.97127	0.00202696	0.0469255
PET100	1.31342	5.85753	0.00202815	0.0469338
EPB41L4A	2.65106	0.0274695	0.00202931	0.0469412
AC114730.5	5.34053	-1.05094	0.00204801	0.0472959
KCNMB4	2.56775	0.410624	0.00206002	0.047544
ASPN	5.73027	-0.778514	0.00206044	0.047544
RP4-669K10.8	1.93235	0.949294	0.00206218	0.0475647
MSH5-SAPCD1	2.48972	1.19536	0.00207329	0.0477984
CA5A	2.72136	1.15676	0.00207401	0.0477984
TRERF1	1.50728	2.57739	0.00207518	0.0478056
SRSF1	1.56529	2.40713	0.00207736	0.0478166
SRCAP	1.5994	1.88334	0.00211172	0.0485084
CTB-134H23.3	4.97436	1.49813	0.00212242	0.0487142
SURF2	1.48378	3.70149	0.00212628	0.048783
CTA-989H11.1	5.35642	-1.02893	0.00213092	0.0488696
PRPF40B	1.37826	3.23711	0.00213765	0.0490039
PYGM	3.39257	-0.730275	0.0021444	0.0491385
POLA1	1.91781	1.30894	0.0021487	0.049217
GAPDHP44	3.16617	-0.0404626	0.00215442	0.0493281
FOXRED2	1.23635	5.22779	0.00216234	0.0494706
CTD-2020K17.3	3.95978	-0.738209	0.00216242	0.0494706
PSMB1	1.26446	9.17068	0.00216329	0.0494706
C2orf40	5.62317	-0.899704	0.00216605	0.0495135
DUT	1.40256	3.42709	0.00217497	0.0496944
SARM1	1.60642	3.46088	0.00217573	0.0496944
RP11-1072C15.6	3.43488	-0.466461	0.0021868	0.0498865
GEN1	2.77421	0.628256	0.00218916	0.0499202
KRTAP1-5	-11.251	5.98232	1.16e-47	3.27e-43
MLPH	-6.93535	6.75105	3.2e-37	2.25e-33
TGM2	-6.4223	7.80241	7.72e-35	4.34e-31
RGMB	-6.0336	6.61391	9.12e-35	4.66e-31
WNT5B	-7.14516	9.40298	1.97e-34	9.22e-31
EPAS1	-7.57566	4.98692	3.25e-33	1.22e-29
LCE2A	-12.4397	5.26579	7.84e-33	2.59e-29
OXTR	-8.56982	4.66823	2.02e-32	5.98e-29
MMP1	-5.44991	6.55645	3.02e-31	8.09e-28
CCDC80	-5.07712	8.31944	3.97e-31	1.02e-27
KIAA1462	-7.17156	4.52812	5.24e-31	1.28e-27
KRT19	-8.2129	4.706	5.94e-31	1.39e-27
STC2	-5.19516	8.33062	8.56e-31	1.93e-27
DSP	-7.14564	5.25012	1.97e-30	3.96e-27
ARHGAP22	-6.10405	6.19175	4.85e-30	9.41e-27
CABLES1	-7.45546	5.22391	6.82e-30	1.28e-26
TMEM158	-5.47422	7.54602	1.05e-29	1.9e-26
ABI3BP	-6.63259	7.94011	1.89e-29	3.32e-26
ADAMTS2	-6.77688	5.44598	1.21e-28	2.06e-25
LINC01119	-6.63715	5.20381	1.9e-28	3.14e-25
SYNC	-6.63002	4.41101	1.41e-27	2.09e-24
KRT34	-6.54809	4.98929	1.82e-27	2.62e-24
EFEMP1	-8.85827	3.64282	3.15e-27	4.43e-24
SMIM3	-5.05357	6.62499	5.64e-27	7.74e-24
SEMA7A	-6.17562	6.40793	1.12e-26	1.46e-23
PSG5	-5.04445	7.00637	1.9e-26	2.3e-23
RGS4	-6.17138	4.90155	1.92e-26	2.3e-23
GALNT15	-7.01845	4.93185	3.85e-26	4.42e-23
TCF21	-10.817	3.66205	4.16e-26	4.67e-23
KLRA1P	-6.05298	5.36184	2.95e-25	3.16e-22
CDH13	-5.14641	5.62386	8.39e-25	8.58e-22
RP11-244F12.2	-4.77861	9.0233	1.01e-24	9.92e-22
MOK	-5.60237	5.84872	1.16e-24	1.12e-21
SERPINE1	-5.9836	11.985	1.29e-24	1.23e-21
FN1	-4.33918	10.228	2.57e-24	2.37e-21
KRTAP1-1	-7.66947	3.24505	2.63e-24	2.38e-21
LRRC32	-5.36004	5.79757	2.73e-24	2.43e-21
RAB3B	-4.73431	8.14986	3.31e-24	2.86e-21
NOVA1	-5.40177	5.01388	4.96e-24	4.23e-21
LMOD1	-5.53959	6.01987	5.72e-24	4.8e-21
NFASC	-5.20185	4.4427	8.66e-24	6.86e-21
RPL13AP5	-8.57475	6.19565	1.24e-23	9.54e-21
ADAMTS12	-6.18044	4.08853	1.76e-23	1.32e-20
PAPPA	-5.06635	6.51702	2.28e-23	1.69e-20
FBXO32	-5.11812	4.81271	2.89e-23	2.08e-20
THBS1	-3.85066	8.27293	1.56e-22	1.11e-19
BDKRB1	-5.81109	6.01657	1.73e-22	1.21e-19
IGFBP4	-5.73977	10.9719	6.33e-22	4.29e-19
IGFBP5	-4.7853	9.55129	6.48e-22	4.34e-19
MICAL2	-4.08591	7.40293	6.65e-22	4.4e-19
CXCL12	-6.46149	3.90259	1.27e-21	8.14e-19
STC1	-4.9822	5.09207	3.15e-21	1.97e-18
SLC16A2	-4.29421	5.29988	4.4e-21	2.69e-18
TM4SF1	-4.78979	4.86145	6.02e-21	3.64e-18
PLAT	-4.61907	5.98592	6.99e-21	4.18e-18
MYLK	-4.56623	5.60527	9.07e-21	5.31e-18
LOXL2	-4.32484	8.34599	9.2e-21	5.33e-18
FHOD3	-9.51497	2.39991	1.27e-20	7.21e-18
NTM	-4.86014	4.74841	1.35e-20	7.57e-18
IGFBP3	-4.86414	7.54306	1.42e-20	7.89e-18
FGFR1	-4.14945	6.29255	1.54e-20	8.48e-18
KCNG1	-5.29229	4.1425	1.57e-20	8.58e-18
NUAK2	-4.34828	4.87612	3.81e-20	2.02e-17
GABBR2	-7.83915	2.84612	9.65e-20	5.02e-17
GREM1	-3.79348	7.59353	1.01e-19	5.23e-17
KRTAP2-3	-6.58715	5.55559	2.06e-19	1.04e-16
ADM	-3.96579	8.5892	2.69e-19	1.34e-16
PALLD	-3.88085	7.32306	3.19e-19	1.57e-16
RRAS2	-4.49065	4.07809	3.33e-19	1.63e-16
EDN1	-6.27519	3.05813	4.32e-19	2.08e-16
ECSCR	-6.06983	3.14118	4.6e-19	2.19e-16
HS3ST3A1	-4.41009	4.4015	4.86e-19	2.3e-16
PENK	-9.2511	2.14903	7.58e-19	3.52e-16
GLIPR1	-4.17681	5.88391	7.85e-19	3.62e-16
EGFR	-5.05445	5.4348	9.29e-19	4.21e-16
GAS6	-4.50446	7.39864	1.22e-18	5.49e-16
STEAP1B	-6.03841	2.9536	1.35e-18	6.03e-16
LTBP2	-4.27608	5.30712	1.42e-18	6.29e-16
LDLRAD2	-4.74977	7.75511	2.37e-18	1.04e-15
COL6A1	-4.33183	11.8442	3.16e-18	1.38e-15
RBPMS	-4.01089	6.60757	5.81e-18	2.42e-15
TRPC4	-9.07168	1.97991	8.16e-18	3.36e-15
CDCP1	-4.92768	8.08122	8.19e-18	3.36e-15
SERPINB2	-9.2131	2.11345	1.22e-17	4.96e-15
PPP1R3C	-5.64416	3.06237	1.34e-17	5.41e-15
INHBA	-4.13541	5.57679	1.42e-17	5.69e-15
GGT5	-6.59105	3.27834	1.66e-17	6.61e-15
PAPPA-AS1	-5.74804	6.03321	2.09e-17	8.27e-15
TCF7L1	-4.76436	3.87914	2.7e-17	1.06e-14
BGN	-5.61573	8.54961	2.87e-17	1.12e-14
KIAA1549L	-6.2452	3.08431	3.22e-17	1.25e-14
FBN2	-3.90861	4.93277	3.23e-17	1.25e-14
CA12	-3.62237	7.05554	3.33e-17	1.27e-14
PXDN	-3.59224	8.26778	4.34e-17	1.65e-14
BDNF	-6.17508	2.43501	5e-17	1.88e-14
KIRREL3	-5.00612	4.3283	5.23e-17	1.95e-14
BICC1	-6.52535	3.33338	6.95e-17	2.52e-14
MT2A	-4.6651	11.1194	8.53e-17	3.08e-14
HAS2	-4.51652	5.07295	9.29e-17	3.33e-14
BDKRB2	-4.07879	5.62913	9.46e-17	3.37e-14
ARHGAP24	-5.90546	2.71304	9.62e-17	3.4e-14
TNFRSF11B	-5.58465	3.26953	1.22e-16	4.22e-14
TPM1	-4.11551	8.12663	1.28e-16	4.4e-14
SIRPA	-4.57274	5.28041	1.39e-16	4.76e-14
SBSN	-5.45619	2.69884	1.46e-16	4.99e-14
FBLIM1	-4.13431	7.06612	1.65e-16	5.55e-14
CTSB	-3.6024	10.2175	1.72e-16	5.77e-14
TNS1	-4.11904	5.46495	1.94e-16	6.45e-14
AK5	-3.91826	5.71576	2.29e-16	7.58e-14
RFLNA	-8.85308	1.77556	1.01e-15	3.22e-13
CITED2	-4.29376	4.42121	1.13e-15	3.6e-13
MGARP	-8.69201	1.62586	1.19e-15	3.75e-13
CSF3	-5.55799	2.66449	1.39e-15	4.38e-13
MT1L	-6.97199	2.94315	1.44e-15	4.49e-13
ADRA1D	-5.36828	4.7345	1.92e-15	5.98e-13
CCNJL	-6.30458	2.07765	1.97e-15	6.09e-13
P3H2	-4.35878	4.02645	2.25e-15	6.86e-13
MGAT5	-3.5549	4.68171	2.38e-15	7.22e-13
NNMT	-5.79338	6.91033	2.88e-15	8.68e-13
TSPAN5	-3.22849	6.09664	3.22e-15	9.62e-13
TIMP3	-4.39948	7.0252	3.36e-15	9.96e-13
POU2F2	-3.7794	5.99896	3.42e-15	1.01e-12
GDF5	-5.32293	2.45257	4.06e-15	1.18e-12
MYO10	-3.80503	4.69127	4.09e-15	1.18e-12
HLX	-5.25175	2.76775	4.89e-15	1.4e-12
RASD2	-5.07972	2.34366	4.96e-15	1.41e-12
COL4A1	-4.41656	4.90605	4.98e-15	1.41e-12
MMP2	-3.94802	9.48094	5.06e-15	1.42e-12
FAM114A1	-3.27111	5.44128	7.12e-15	1.94e-12
CEMIP	-4.10648	5.73806	8.13e-15	2.2e-12
SPON2	-5.11257	6.17502	8.35e-15	2.25e-12
ITGA3	-3.81529	8.79325	8.76e-15	2.34e-12
LPXN	-3.24111	5.94518	8.76e-15	2.34e-12
AR	-3.59141	5.05266	9.36e-15	2.48e-12
MRVI1	-5.51475	4.27048	1.03e-14	2.72e-12
KRT7	-4.28287	6.22629	1.45e-14	3.79e-12
COL6A2	-3.7701	11.6824	1.78e-14	4.59e-12
TBC1D2	-4.28079	4.63242	1.79e-14	4.59e-12
PTGS1	-4.01881	2.99713	3.44e-14	8.75e-12
FRMD4A	-3.69245	5.14616	4.2e-14	1.06e-11
ZNF185	-3.62564	5.11679	4.55e-14	1.14e-11
PRKD1	-4.99603	2.41366	4.6e-14	1.15e-11
SRGN	-6.12761	1.78487	5.15e-14	1.28e-11
PTPRJ	-8.41929	1.37557	5.37e-14	1.32e-11
PPARG	-5.43597	2.26759	8.34e-14	2.04e-11
PAM	-3.2703	4.93048	9.59e-14	2.32e-11
STEAP1	-6.28111	1.58285	1.01e-13	2.44e-11
COL1A2	-3.73385	10.0045	1.1e-13	2.63e-11
CNN1	-3.67961	5.6756	1.43e-13	3.39e-11
RCN3	-3.70596	5.5702	1.56e-13	3.66e-11
LYPD1	-6.43741	1.65788	2.29e-13	5.29e-11
ACO1	-2.98205	5.87124	2.42e-13	5.56e-11
FLNC	-3.76157	5.54044	2.71e-13	6.16e-11
TOX	-8.31591	1.28134	3.03e-13	6.79e-11
CITED4	-4.12203	4.88313	3.06e-13	6.84e-11
CYR61	-3.70565	5.85584	3.48e-13	7.74e-11
LOXL1	-3.30075	7.88865	3.7e-13	8.15e-11
PLIN2	-4.97699	8.69372	3.89e-13	8.51e-11
COL4A2	-3.81342	6.09643	3.89e-13	8.51e-11
TRIB1	-4.22602	3.14793	4.32e-13	9.42e-11
COL8A2	-4.58096	2.58069	5.08e-13	1.1e-10
SHROOM3	-4.57924	2.72052	7.23e-13	1.56e-10
FAM167A	-4.27969	3.85365	8.38e-13	1.78e-10
TMEM246	-3.77483	3.1799	8.38e-13	1.78e-10
LOX	-3.04165	5.8797	9.05e-13	1.92e-10
DGAT2	-6.1355	1.82861	1.06e-12	2.23e-10
RPS6KA2	-3.07917	6.22074	1.41e-12	2.9e-10
PAMR1	-4.35467	5.33103	1.48e-12	3.02e-10
ANKRD1	-4.53916	4.08412	1.5e-12	3.05e-10
PPP1R3G	-4.6339	2.2117	1.55e-12	3.13e-10
TRABD2A	-4.6301	2.89002	1.73e-12	3.48e-10
CLSTN2	-4.27174	3.1081	1.73e-12	3.48e-10
SERTAD2	-3.10279	4.8083	2.16e-12	4.31e-10
NDUFB4P12	-10.1644	3.02388	2.48e-12	4.91e-10
ANG	-4.45812	2.4567	2.48e-12	4.91e-10
GPR176	-2.95846	6.67442	2.63e-12	5.18e-10
TPST2	-3.02672	4.98548	2.68e-12	5.27e-10
HMGA2	-3.63822	7.16155	2.87e-12	5.6e-10
HSPB6	-4.32732	5.89864	2.97e-12	5.78e-10
JPH2	-5.45011	2.04809	3.03e-12	5.87e-10
C1QTNF5	-4.26733	3.43517	3.09e-12	5.98e-10
RP11-758N13.1	-6.09888	2.54355	3.14e-12	6.03e-10
APBA1	-3.65131	3.21865	3.58e-12	6.83e-10
GALNT6	-3.29967	4.7223	4.18e-12	7.89e-10
TNFRSF6B	-3.39473	4.38706	4.34e-12	8.17e-10
AOX1	-3.45278	3.98316	4.46e-12	8.31e-10
MYPN	-5.0108	1.90921	4.56e-12	8.46e-10
PSG6	-6.34148	2.11175	4.63e-12	8.56e-10
TUSC1	-5.33362	1.95362	4.71e-12	8.68e-10
PLEKHA6	-6.04526	1.8221	4.94e-12	9.08e-10
AC002398.12	-4.2869	9.43052	5.04e-12	9.23e-10
EMX2OS	-4.61514	2.74673	5.28e-12	9.61e-10
ENO2	-3.11952	6.55503	5.83e-12	1.06e-09
ICAM1	-5.27948	6.62809	5.87e-12	1.06e-09
GRAMD1B	-3.49379	2.9542	6.14e-12	1.11e-09
SH3BP4	-2.68067	7.25219	6.28e-12	1.13e-09
CCBE1	-3.26542	7.33627	6.97e-12	1.24e-09
TMEM47	-5.18334	2.2552	7.79e-12	1.38e-09
SGIP1	-4.34366	2.83508	8.97e-12	1.59e-09
MAP6	-3.71554	3.37204	9.51e-12	1.67e-09
SLC9A7	-3.88277	4.39636	9.75e-12	1.7e-09
CD248	-3.64889	10.0754	1.14e-11	1.99e-09
IL1RN	-8.16623	1.14743	1.31e-11	2.25e-09
AC087650.1	-7.98523	0.985237	1.43e-11	2.45e-09
ARNT2	-3.69335	3.32355	1.46e-11	2.48e-09
ANGPTL4	-5.8392	6.80511	1.59e-11	2.71e-09
CTGF	-3.57368	3.02455	1.62e-11	2.74e-09
ARHGDIB	-3.29695	3.79096	1.85e-11	3.13e-09
HSPA1L	-3.54179	3.26292	1.87e-11	3.13e-09
NRIP3	-3.48623	4.54915	1.87e-11	3.13e-09
C12orf75	-2.70971	6.53998	1.87e-11	3.13e-09
P4HA2	-2.89679	6.66512	1.88e-11	3.13e-09
ARL4C	-2.9906	4.37703	1.95e-11	3.25e-09
RAP1GAP2	-3.554	4.71232	2.19e-11	3.6e-09
2018-03-04	-3.14586	3.86018	2.66e-11	4.33e-09
CEBPB	-3.21174	5.62456	3.28e-11	5.26e-09
PLAU	-3.3342	5.23351	3.57e-11	5.73e-09
IRAK2	-3.91936	2.17751	3.82e-11	6.08e-09
MPZL1	-2.65067	5.4625	3.83e-11	6.09e-09
MASP1	-3.6512	3.30073	4.09e-11	6.46e-09
TNFRSF21	-3.50191	3.14444	4.42e-11	6.96e-09
THBD	-2.72558	5.2383	4.74e-11	7.4e-09
ATP2B4	-2.79997	5.18174	4.83e-11	7.53e-09
AP000892.6	-2.82643	6.05187	4.85e-11	7.53e-09
KDELR3	-2.99898	5.47549	5.23e-11	8.11e-09
P2RY6	-5.16937	1.63691	5.46e-11	8.43e-09
MIR100HG	-3.20512	6.26083	6.3e-11	9.67e-09
SH3RF2	-5.13279	1.73831	7.27e-11	1.11e-08
TSHZ3	-2.92088	4.59704	7.31e-11	1.11e-08
CD82	-3.52264	3.97783	8.57e-11	1.3e-08
SPOCD1	-2.98778	6.0149	9.23e-11	1.4e-08
KRT15	-4.47621	1.76558	9.6e-11	1.45e-08
PDE4DIP	-2.8009	5.35159	9.8e-11	1.47e-08
C10orf10	-4.48383	3.38418	1.16e-10	1.72e-08
ENDOD1	-3.12471	4.0807	1.28e-10	1.88e-08
NOTCH2	-2.73421	6.21848	1.32e-10	1.93e-08
SMURF2	-3.41788	5.40306	1.35e-10	1.97e-08
AFF3	-3.44442	4.16214	1.47e-10	2.13e-08
CTD-2292P10.4	-2.98041	4.57544	1.6e-10	2.31e-08
ATP10A	-3.86468	2.46229	1.63e-10	2.35e-08
MSC	-4.58833	2.2845	1.67e-10	2.41e-08
TP53I11	-2.96663	4.91369	1.8e-10	2.58e-08
LINC00839	-4.24291	1.80168	1.87e-10	2.66e-08
ZNF469	-4.1082	2.49605	2.38e-10	3.36e-08
PRR5L	-4.27243	3.22949	2.42e-10	3.4e-08
RP5-875H18.9	-6.35232	1.27986	2.55e-10	3.55e-08
GALNT5	-3.56731	2.8961	2.67e-10	3.71e-08
HTRA1	-2.67483	6.38152	2.86e-10	3.96e-08
PIANP	-3.79759	5.27941	2.93e-10	4.03e-08
MT1E	-3.19333	4.64755	3.19e-10	4.34e-08
SH3RF3	-3.72888	2.26317	3.42e-10	4.62e-08
FAM20C	-2.55566	8.3785	3.49e-10	4.7e-08
SERINC2	-3.44542	6.70826	3.55e-10	4.77e-08
CLCF1	-3.76956	2.74083	3.61e-10	4.84e-08
IL1R1	-3.90729	2.85809	3.95e-10	5.29e-08
PTGIR	-3.1191	2.94361	4.03e-10	5.37e-08
MRGPRF	-3.64245	3.53247	4.5e-10	5.98e-08
RRAD	-4.01162	3.38298	4.71e-10	6.24e-08
POPDC3	-2.98507	3.62067	4.96e-10	6.57e-08
INAFM2	-2.86298	3.94027	5.8e-10	7.57e-08
XXbac-BPG252P9.10	-2.39286	7.33656	7.89e-10	1.02e-07
DUSP5	-3.89809	5.44508	7.91e-10	1.02e-07
SERPING1	-3.59949	6.24062	7.93e-10	1.02e-07
HHIP	-4.46731	1.80668	8.33e-10	1.06e-07
CREB3L1	-2.56044	8.36917	8.49e-10	1.08e-07
ZP1	-7.94769	0.950568	8.6e-10	1.09e-07
P3H3	-3.05535	6.92748	8.93e-10	1.13e-07
SH3PXD2B	-2.56914	4.76339	9.9e-10	1.23e-07
NRP2	-2.74529	4.88334	1.02e-09	1.26e-07
PAWR	-4.02246	2.17616	1.03e-09	1.27e-07
NBPF14	-2.42524	5.84166	1.16e-09	1.42e-07
ENPP2	-4.05409	2.00306	1.29e-09	1.58e-07
SLAMF8	-7.71148	0.747173	1.33e-09	1.62e-07
NMNAT2	-3.96972	2.17939	1.45e-09	1.76e-07
FGF2	-3.26433	3.01528	1.54e-09	1.87e-07
C14orf37	-4.85051	1.80625	1.8e-09	2.15e-07
SIGLEC15	-4.52562	2.25388	1.89e-09	2.24e-07
LDB3	-3.08847	3.21411	1.9e-09	2.25e-07
DUSP1	-4.14302	3.44975	1.96e-09	2.3e-07
DUSP10	-4.16301	1.33873	2.04e-09	2.39e-07
TMEM200A	-5.53001	1.29163	2.05e-09	2.39e-07
AMZ1	-5.11212	1.18193	2.07e-09	2.4e-07
FMN2	-5.20395	1.44257	2.35e-09	2.72e-07
PTPRN	-3.20078	3.23961	2.52e-09	2.92e-07
TGFBR2	-3.21649	2.29333	2.58e-09	2.97e-07
RP11-554A11.5	-2.96806	5.10832	2.67e-09	3.07e-07
PRSS23	-2.63003	6.00902	2.75e-09	3.15e-07
ERFE	-3.83654	1.85018	2.79e-09	3.18e-07
MCAM	-2.62323	4.27965	2.86e-09	3.26e-07
SRPX	-3.06998	5.17352	2.93e-09	3.33e-07
ITGA5	-2.77748	9.73862	2.97e-09	3.37e-07
TCEAL2	-7.49134	0.557847	3.04e-09	3.44e-07
HIF1A	-3.11819	7.39641	3.34e-09	3.76e-07
IL6	-7.58384	0.637399	3.46e-09	3.89e-07
GRIN2D	-2.85781	5.22578	3.87e-09	4.33e-07
LAMA1	-5.216	1.93371	4.14e-09	4.63e-07
STX1B	-3.19925	2.37732	5.9e-09	6.48e-07
DKK3	-2.38158	8.2832	5.94e-09	6.52e-07
PPP1R13L	-2.55148	5.15539	6.55e-09	7.15e-07
NTN4	-3.4782	2.53925	6.89e-09	7.48e-07
CD68	-2.97821	4.85137	6.93e-09	7.5e-07
HLA-DQB1	-7.41536	0.494263	7.37e-09	7.97e-07
PIK3CD	-2.78412	3.34538	7.6e-09	8.18e-07
TAGLN	-3.07227	10.6507	7.72e-09	8.31e-07
SQRDL	-2.90538	5.49717	8.01e-09	8.6e-07
FAM180A	-4.31434	2.4545	8.21e-09	8.77e-07
CTD-2033D15.2	-4.75735	1.27781	8.72e-09	9.24e-07
ZFP36L1	-2.36799	6.27637	8.81e-09	9.32e-07
PTPN13	-3.89651	1.57707	8.95e-09	9.43e-07
ADAMTS6	-4.98163	1.51361	9.28e-09	9.75e-07
WNT5A	-2.91895	5.21517	9.97e-09	1.05e-06
METTL7B	-3.32786	2.00049	1.15e-08	1.2e-06
CDA	-4.31855	3.25572	1.2e-08	1.24e-06
DOK1	-3.72032	2.15125	1.24e-08	1.28e-06
RP4-614C10.2	-6.4065	4.67708	1.37e-08	1.42e-06
MAP1A	-2.19755	7.9303	1.37e-08	1.42e-06
ANKRD13A	-2.1893	5.8235	1.4e-08	1.44e-06
EXT1	-2.15654	7.00776	1.41e-08	1.45e-06
LTBP1	-2.23998	6.30144	1.42e-08	1.46e-06
KRTAP2-2	-5.1428	1.41705	1.43e-08	1.46e-06
WNK4	-5.23622	1.18756	1.61e-08	1.64e-06
CNTNAP1	-2.81725	2.59339	1.66e-08	1.69e-06
RP11-25K19.1	-5.21378	1.01223	1.81e-08	1.84e-06
PSCA	-3.69594	2.19082	1.87e-08	1.89e-06
BNIP3	-2.14727	7.69259	1.93e-08	1.95e-06
VEGFA	-2.70021	5.41692	1.96e-08	1.97e-06
SH2D4A	-2.4667	4.88026	2.26e-08	2.26e-06
ADAMTSL1	-2.42725	4.6392	2.44e-08	2.42e-06
LOXL4	-2.60576	7.4894	2.49e-08	2.46e-06
MAGED4B	-2.83096	6.43128	2.58e-08	2.55e-06
RP11-124D2.3	-2.83672	3.55481	2.78e-08	2.74e-06
HSPG2	-3.63398	4.06946	2.84e-08	2.79e-06
ARSI	-2.55206	4.53755	2.95e-08	2.9e-06
FADS3	-2.69767	5.49017	3.09e-08	3.02e-06
IL1B	-3.50027	3.65448	3.42e-08	3.33e-06
HSPB7	-2.76328	4.68883	3.43e-08	3.34e-06
ARSJ	-2.65115	3.12996	3.6e-08	3.49e-06
F3	-4.25963	1.86811	3.61e-08	3.5e-06
ATP8B1	-3.88856	2.70347	3.67e-08	3.55e-06
ADAM23	-5.16354	0.963992	3.77e-08	3.64e-06
PCAT6	-2.85756	4.57171	3.78e-08	3.65e-06
SYNPO2L	-4.42201	0.993247	3.79e-08	3.65e-06
SERPINB7	-7.20893	0.322676	3.8e-08	3.65e-06
HAS2-AS1	-6.60101	0.399393	3.82e-08	3.66e-06
ARRB1	-2.96898	2.63138	3.87e-08	3.71e-06
AUTS2	-7.27785	0.37992	4.16e-08	3.96e-06
GDNF	-2.97622	2.77783	4.21e-08	4e-06
SENCR	-5.48509	1.24441	4.31e-08	4.09e-06
CD59	-2.22129	9.39208	4.33e-08	4.1e-06
LY6K	-2.33414	8.12088	4.35e-08	4.11e-06
PPM1J	-3.53004	2.80891	4.48e-08	4.2e-06
NEK6	-2.55449	5.29134	4.66e-08	4.35e-06
HEG1	-2.10078	7.62699	4.73e-08	4.41e-06
MFAP5	-2.69336	3.70881	4.83e-08	4.49e-06
FOXF1	-7.30065	0.398965	5.11e-08	4.74e-06
HBEGF	-3.45284	2.39987	5.14e-08	4.76e-06
KRTAP4-9	-7.75958	0.78454	5.16e-08	4.77e-06
RECK	-2.41322	4.60708	5.17e-08	4.77e-06
CHI3L2	-5.94735	1.66926	5.36e-08	4.94e-06
NOTCH3	-2.89267	6.8806	5.39e-08	4.96e-06
TBC1D1	-2.32638	5.15921	5.51e-08	5.06e-06
PDCD1LG2	-5.62181	0.643976	5.6e-08	5.13e-06
LFNG	-3.59138	2.17306	6.04e-08	5.5e-06
CPED1	-2.66468	4.06746	6.08e-08	5.53e-06
FZD2	-2.48514	5.76937	6.1e-08	5.54e-06
PTPRU	-3.51514	4.8547	6.62e-08	5.98e-06
SH2D5	-3.60918	2.70268	6.96e-08	6.23e-06
NLRP1	-2.53382	6.38821	7.03e-08	6.28e-06
AXL	-2.1313	9.53901	7.13e-08	6.34e-06
ARHGAP31	-2.30505	4.50404	7.34e-08	6.52e-06
TACSTD2	-7.06405	0.203604	7.39e-08	6.55e-06
CCK	-7.14602	0.269925	7.49e-08	6.61e-06
FRMD6	-2.7356	3.67835	7.78e-08	6.86e-06
ITGA10	-3.30657	2.74099	7.86e-08	6.91e-06
KIAA1755	-3.18397	1.99145	8.04e-08	7.05e-06
PAX8	-2.69857	3.52839	8.2e-08	7.17e-06
TNFRSF1B	-2.43411	3.47392	8.53e-08	7.44e-06
LAMC2	-2.73896	3.32069	8.74e-08	7.61e-06
EMILIN2	-2.42999	4.92973	8.79e-08	7.63e-06
VCAN-AS1	-3.58177	3.33953	8.91e-08	7.72e-06
FHL2	-2.2848	7.92988	8.96e-08	7.74e-06
FAM212A	-3.78517	2.18002	9.05e-08	7.8e-06
SDC4	-2.01367	7.01667	9.57e-08	8.23e-06
LINC00973	-7.16075	0.283105	9.58e-08	8.23e-06
FGF5	-3.0368	2.83785	9.68e-08	8.3e-06
ADARB1	-2.81957	3.31228	1e-07	8.56e-06
GNG11	-2.57822	4.06819	1.01e-07	8.61e-06
LITAF	-2.26165	4.73971	1.01e-07	8.66e-06
RPL29P19	-7.01114	0.161326	1.02e-07	8.68e-06
RNA5-8S5	-2.93744	8.41859	1.05e-07	8.9e-06
PTGFR	-5.64114	0.660902	1.08e-07	9.14e-06
ST8SIA2	-3.05013	2.70198	1.11e-07	9.43e-06
NHS	-4.52411	1.43816	1.12e-07	9.51e-06
PSG4	-3.04441	2.01734	1.17e-07	9.87e-06
LOXL1-AS1	-2.73013	2.45905	1.17e-07	9.87e-06
FOXC2	-2.2492	5.50093	1.17e-07	9.87e-06
RP11-492E3.2	-4.98656	1.34166	1.18e-07	9.88e-06
C1orf54	-3.15059	2.33306	1.21e-07	1.01e-05
C15orf52	-2.60208	2.83567	1.24e-07	1.04e-05
PLOD2	-3.04832	4.7085	1.27e-07	1.06e-05
AP004372.1	-7.00913	0.159302	1.29e-07	1.07e-05
SCD5	-2.99292	3.07763	1.31e-07	1.08e-05
CHAC1	-2.33836	4.72695	1.31e-07	1.08e-05
FTH1	-2.32903	10.9448	1.34e-07	1.1e-05
ITGA2	-4.5718	1.67422	1.38e-07	1.13e-05
MGLL	-1.99183	8.25468	1.39e-07	1.14e-05
GFPT1	-2.3156	4.21898	1.4e-07	1.14e-05
CTD-2562J17.6	-3.96832	1.16255	1.47e-07	1.2e-05
LCE2C	-7.27592	0.374632	1.52e-07	1.24e-05
ITGB2	-4.17662	1.20853	1.62e-07	1.31e-05
SLC7A1	-2.05003	6.92663	1.62e-07	1.31e-05
CARD10	-2.92503	3.55542	1.71e-07	1.38e-05
PRDM8	-3.55399	1.42509	1.72e-07	1.38e-05
PDGFC	-3.2953	1.86299	1.74e-07	1.39e-05
NXN	-2.25014	6.68971	1.74e-07	1.39e-05
PRKG1	-5.1958	0.896478	1.8e-07	1.44e-05
PEAK1	-2.35307	6.11494	1.88e-07	1.49e-05
CAPN2	-2.20731	6.44025	1.96e-07	1.56e-05
CSRP2	-2.17279	5.10392	1.99e-07	1.58e-05
ZNRF1	-2.30555	5.06884	2.04e-07	1.61e-05
CDR2L	-2.51112	5.25416	2.07e-07	1.64e-05
COL6A3	-2.27738	6.98816	2.11e-07	1.66e-05
DRP2	-3.29864	2.25499	2.18e-07	1.71e-05
CTD-2562J17.7	-3.09186	3.0463	2.18e-07	1.71e-05
TRHDE	-4.77133	0.670448	2.23e-07	1.74e-05
PPIF	-2.16298	6.96736	2.42e-07	1.88e-05
BCAT1	-3.19198	2.55103	2.46e-07	1.91e-05
PHKA1	-3.28057	1.63752	2.49e-07	1.93e-05
KCNK2	-4.18877	1.69215	2.61e-07	2e-05
FENDRR	-6.97258	0.131369	2.73e-07	2.09e-05
DTX4	-3.63519	1.60113	2.74e-07	2.1e-05
VAT1L	-7.19909	0.316056	2.76e-07	2.1e-05
STK10	-2.24487	5.36412	2.77e-07	2.11e-05
CDK15	-3.76324	1.1669	2.84e-07	2.16e-05
JAM2	-2.34573	3.20631	2.94e-07	2.24e-05
DKK1	-3.02084	3.39346	3.01e-07	2.28e-05
EDIL3	-4.15816	0.88401	3.03e-07	2.3e-05
CD74	-3.71226	3.45704	3.06e-07	2.31e-05
NUMB	-2.34516	3.95166	3.25e-07	2.46e-05
MSC-AS1	-4.50362	0.887566	3.39e-07	2.56e-05
CD4	-2.78526	3.03733	3.4e-07	2.56e-05
KCNIP3	-3.65916	3.29351	3.47e-07	2.6e-05
CD44	-1.8843	7.41379	3.66e-07	2.74e-05
NUDT17	-2.00933	6.97534	3.78e-07	2.83e-05
AC092066.1	-2.64071	3.14051	3.95e-07	2.94e-05
RIMS1	-5.42222	0.477732	3.97e-07	2.95e-05
SOCS5	-2.60518	3.53707	3.97e-07	2.95e-05
TNIP1	-2.26054	7.65577	4.11e-07	3.05e-05
SOCS3	-2.17887	4.22206	4.2e-07	3.11e-05
SLC9A5	-2.66988	3.18982	4.28e-07	3.16e-05
B4GALNT1	-3.3599	1.5309	4.61e-07	3.39e-05
RP11-148B18.1	-6.83388	0.0206045	4.66e-07	3.42e-05
KRT33B	-5.44139	0.494833	4.81e-07	3.52e-05
RP3-512B11.3	-5.10665	0.917415	4.89e-07	3.58e-05
F2RL2	-2.96516	1.95186	4.94e-07	3.6e-05
LPCAT2	-3.77481	1.76876	5.23e-07	3.8e-05
RP11-359E10.1	-3.40878	2.4053	5.25e-07	3.81e-05
GAS1	-3.41436	1.58951	5.69e-07	4.09e-05
PRKAG2	-2.69108	2.28192	5.69e-07	4.09e-05
FGD1	-2.54738	5.09994	5.7e-07	4.09e-05
GPAA1P2	-3.23834	2.37301	5.72e-07	4.1e-05
TLN2	-2.21886	4.29778	5.92e-07	4.24e-05
KRT14	-5.26178	0.883201	6.09e-07	4.35e-05
TXNIP	-2.37369	7.33883	6.1e-07	4.36e-05
LIMS2	-2.15504	4.88829	6.13e-07	4.37e-05
GLIS3	-2.43238	2.4783	6.2e-07	4.41e-05
LAYN	-2.71951	5.29966	6.21e-07	4.41e-05
SSH1	-1.94104	5.72742	6.27e-07	4.45e-05
RP11-184M15.1	-6.89293	0.0664273	6.39e-07	4.52e-05
KLF12	-2.83945	2.31851	6.58e-07	4.64e-05
UBASH3B	-2.67077	3.24799	6.79e-07	4.76e-05
DAB2	-1.82773	7.74947	6.91e-07	4.84e-05
RP11-824M15.3	-3.75476	0.990165	7.03e-07	4.92e-05
SMYD3	-2.16074	4.09559	7.23e-07	5.04e-05
ALPL	-3.79163	1.81725	7.3e-07	5.09e-05
GPR137B	-2.2634	3.2239	7.48e-07	5.21e-05
REN	-8.05032	1.03702	7.53e-07	5.23e-05
ELL2	-2.4179	4.61825	7.79e-07	5.4e-05
RP1-152L7.5	-3.63455	0.888901	7.86e-07	5.42e-05
DDAH1	-2.39926	6.71321	7.87e-07	5.43e-05
NUDT11	-3.87865	0.920788	7.89e-07	5.43e-05
DIP2C	-2.3482	3.74784	8.19e-07	5.63e-05
CHST15	-5.17012	0.270108	8.35e-07	5.73e-05
CLDN11	-2.61737	7.4125	8.73e-07	5.96e-05
CTHRC1	-3.68445	1.19408	8.84e-07	6.03e-05
STARD5	-2.85469	2.52903	9.31e-07	6.33e-05
PRRX1	-2.2541	5.06239	9.52e-07	6.47e-05
C10orf90	-4.24088	0.604503	9.68e-07	6.56e-05
SMAD3	-2.0003	5.11327	9.74e-07	6.6e-05
MT1P3	-3.20772	1.33074	9.85e-07	6.67e-05
F2R	-2.33278	3.39708	1.02e-06	6.87e-05
MYOCD	-3.92738	2.17445	1.03e-06	6.94e-05
TGFB2	-3.63091	1.53571	1.03e-06	6.94e-05
RP11-473I1.9	-7.00617	0.158171	1.04e-06	6.99e-05
GREM2	-3.02194	2.14697	1.06e-06	7.09e-05
PRDM1	-2.69644	2.851	1.06e-06	7.08e-05
MAOA	-4.42219	0.662396	1.07e-06	7.13e-05
MFGE8	-2.0822	7.26305	1.07e-06	7.17e-05
SESTD1	-3.12724	2.10923	1.11e-06	7.4e-05
RNA5SP392	-2.63485	3.53087	1.11e-06	7.39e-05
ITGB3	-4.31687	1.33734	1.12e-06	7.42e-05
AMOTL2	-2.20273	5.22892	1.13e-06	7.47e-05
EPG5	-2.16193	4.11146	1.13e-06	7.47e-05
CDC42EP2	-2.19506	5.60797	1.14e-06	7.53e-05
RSPO3	-5.16467	0.21986	1.15e-06	7.57e-05
KLF2	-2.80487	2.58018	1.17e-06	7.7e-05
LINC01272	-6.68387	-0.0953559	1.21e-06	7.98e-05
SLC6A15	-5.11928	0.235404	1.22e-06	7.98e-05
SALL1	-3.78124	0.844994	1.25e-06	8.19e-05
STXBP1	-2.12875	5.04729	1.26e-06	8.23e-05
UGCG	-2.56091	3.60417	1.32e-06	8.58e-05
GPR4	-2.87635	2.19165	1.37e-06	8.91e-05
MYH9	-1.84515	9.19925	1.42e-06	9.2e-05
SPEG	-2.13467	4.91565	1.5e-06	9.73e-05
C2orf27B	-4.11154	0.865435	1.54e-06	9.92e-05
FYN	-1.91369	5.16981	1.56e-06	0.000100434
TLDC1	-2.02944	5.51842	1.61e-06	0.000103519
VCAN	-3.90649	4.13301	1.62e-06	0.000104265
TRPV2	-2.54927	4.62163	1.64e-06	0.000105273
SSR3	-1.9675	7.2743	1.64e-06	0.000105273
FILIP1L	-3.03857	3.23	1.67e-06	0.000106964
SLC20A2	-2.26148	4.45083	1.71e-06	0.000109317
RBM24	-5.1358	0.196385	1.73e-06	0.000110126
ITPRIP	-2.12322	5.29012	1.73e-06	0.000110126
MEDAG	-3.25455	1.28652	1.79e-06	0.000113942
AKR1C1	-2.92717	2.12746	1.86e-06	0.000117968
VIM	-1.74204	13.2841	1.88e-06	0.000118643
FOXL1	-2.56059	1.93415	2e-06	0.000126128
NTNG1	-3.5284	2.90127	2.01e-06	0.000126189
FBLN1	-2.33177	7.13259	2.01e-06	0.000126189
CCL3	-7.66666	0.702411	2.04e-06	0.000128143
KCCAT211	-6.72853	-0.0618486	2.07e-06	0.000129719
MYOF	-1.98551	5.94838	2.12e-06	0.000133052
LRRC3	-3.46131	1.06745	2.17e-06	0.000135514
RNF150	-3.85326	1.58023	2.19e-06	0.000136515
WFS1	-2.1927	6.37581	2.2e-06	0.000136702
STAT1	-1.96222	7.15038	2.22e-06	0.000137654
CCR10	-3.71888	1.0592	2.25e-06	0.000139925
SNAI1	-3.84191	1.12122	2.36e-06	0.000146143
GPR161	-2.19641	3.11772	2.48e-06	0.000152938
A4GALT	-2.87245	2.63147	2.49e-06	0.000153809
FAM26E	-3.26751	1.47417	2.52e-06	0.000155346
PTGER2	-4.34569	0.646393	2.59e-06	0.000159393
BAALC	-2.75889	3.29055	2.59e-06	0.000159301
SMOX	-2.19527	3.53158	2.7e-06	0.000165632
TRANK1	-3.9872	1.06272	2.73e-06	0.000167134
FOXD1-AS1	-2.69581	4.54772	2.78e-06	0.000170366
PKNOX2	-3.17822	1.10457	2.81e-06	0.000171827
DIAPH2	-3.04212	2.35807	3.03e-06	0.000184676
NPTXR	-2.75105	1.92189	3.06e-06	0.000185888
ST3GAL1	-1.98249	4.99015	3.25e-06	0.000196742
CRIM1	-2.12105	3.81664	3.28e-06	0.00019832
FEZ1	-2.19312	3.76511	3.29e-06	0.00019832
SDC1	-2.16363	6.52477	3.34e-06	0.000200896
COTL1	-1.94738	7.96104	3.34e-06	0.000200896
DLC1	-1.98185	6.30961	3.58e-06	0.000214532
PRPS1	-1.92528	7.58723	3.58e-06	0.000214532
SH3BP5	-1.95244	5.01103	3.72e-06	0.000222175
SPRYD3	-2.03781	5.44447	3.8e-06	0.000226672
DYSF	-3.33757	1.2086	3.84e-06	0.00022884
EMX2	-2.2631	3.02248	3.93e-06	0.000233688
FNDC4	-2.29596	6.06356	3.96e-06	0.000235337
CHST3	-2.13439	4.6247	3.96e-06	0.000235337
CERCAM	-1.97599	8.02982	3.98e-06	0.000236377
CASC10	-3.84618	0.574547	4.02e-06	0.000237575
PDLIM2	-2.01112	6.30616	4.02e-06	0.000237575
SCG5	-2.98002	1.5493	4.07e-06	0.000240081
NCKAP5	-6.57056	-0.180739	4.11e-06	0.000241667
CSPG4	-2.67014	3.09074	4.12e-06	0.000241667
DRAM1	-2.22417	4.50026	4.17e-06	0.000244557
PIGZ	-4.22798	0.603876	4.31e-06	0.000252125
TCEAL7	-2.53705	1.77076	4.38e-06	0.000256314
CRYL1	-2.77894	4.27756	4.61e-06	0.000266622
PRELP	-2.43424	2.63801	4.61e-06	0.000266622
PIAS3	-2.37457	3.23756	4.7e-06	0.00027111
HSPB8	-4.32503	0.227588	4.72e-06	0.000272042
FMOD	-2.79444	3.23995	4.75e-06	0.000273279
RP11-196H14.3	-2.10672	3.42572	4.83e-06	0.000277169
CA9	-4.84724	0.0173877	4.87e-06	0.000279506
RPL23AP7	-2.24083	4.72256	4.88e-06	0.000279525
RGS3	-1.95851	5.51975	4.95e-06	0.000282767
MOXD1	-1.94463	3.78889	5.07e-06	0.000287767
KIF3C	-2.22529	4.79299	5.08e-06	0.000288334
LMF1-AS1	-3.58217	0.621495	5.11e-06	0.000289889
ERO1A	-2.03514	4.63905	5.13e-06	0.00029056
CYB561	-2.18753	3.34905	5.24e-06	0.000295936
PTX3	-3.83863	1.22572	5.51e-06	0.000310428
RALGPS2	-3.23646	1.30101	5.61e-06	0.000313785
MEGF6	-3.13112	2.0286	5.61e-06	0.000313785
ANKRD34A	-2.39187	4.48206	5.74e-06	0.000320288
RP11-671J11.5	-1.85808	6.11802	5.78e-06	0.000322001
GLI2	-2.48437	2.49414	5.98e-06	0.000332761
SPATS2	-1.90618	4.81743	6.02e-06	0.000334552
XIRP2	-6.49114	-0.240053	6.1e-06	0.000338127
ODF3B	-3.29877	1.53826	6.22e-06	0.000343457
PRR16	-3.18116	0.964038	6.37e-06	0.000350333
FHL1	-1.90699	6.09988	6.44e-06	0.000352893
ANKRD35	-6.49556	-0.237239	6.49e-06	0.00035528
EPSTI1	-5.31182	0.331907	6.61e-06	0.000360783
BCL6	-2.20823	3.28035	6.68e-06	0.000363479
APBB2	-2.02028	3.89063	6.7e-06	0.000364005
ZHX3	-1.85905	5.25481	6.77e-06	0.000367661
ALX4	-6.56556	-0.183792	6.83e-06	0.000370095
MAMLD1	-2.94023	1.52659	6.88e-06	0.000372375
AC113189.5	-2.1272	5.29311	6.96e-06	0.00037627
CTC-518P12.6	-1.98904	8.31438	7.05e-06	0.000380789
DBNDD2	-2.37951	3.51755	7.11e-06	0.000383962
MORC4	-2.11866	4.22865	7.17e-06	0.000386432
RGS10	-1.97956	4.55799	7.42e-06	0.000399203
NRXN2	-4.60507	0.498112	7.57e-06	0.000406777
CDH15	-3.3458	1.4006	7.75e-06	0.000416068
MGAT1	-1.81888	7.68442	7.76e-06	0.000416525
FLI1	-6.49065	-0.239793	7.83e-06	0.000419718
MAPK13	-2.02813	3.434	9.01e-06	0.00047942
TMEM98	-1.98402	6.95276	9.44e-06	0.000500746
CDC42EP3	-2.2774	7.18922	9.67e-06	0.000512709
TRAK1	-1.82037	4.48639	9.82e-06	0.000519718
PSG9	-3.26786	1.35017	9.85e-06	0.000520602
PEAR1	-4.77035	0.635931	1e-05	0.000527928
FMNL3	-2.0803	4.71341	1.01e-05	0.000531375
RP11-61L23.2	-2.18905	2.29337	1.03e-05	0.000542577
DCN	-2.09119	5.0014	1.03e-05	0.000541573
KIAA1614	-2.7836	1.93246	1.04e-05	0.000543582
FYCO1	-2.04306	3.06679	1.04e-05	0.000543977
APPL2	-1.86709	4.70039	1.05e-05	0.000550519
SCARNA18	-3.03685	1.06844	1.06e-05	0.000556197
DENND5B	-2.78682	2.00896	1.07e-05	0.000558126
B4GALT1	-2.133	3.84406	1.07e-05	0.000560523
EBF1	-3.24996	1.05434	1.08e-05	0.000562306
MAP4	-1.63928	7.94636	1.09e-05	0.000566197
CSF1	-2.17343	4.9925	1.11e-05	0.000574388
RIPK2	-2.31312	2.68841	1.12e-05	0.000580542
TNFAIP3	-3.34633	1.976	1.13e-05	0.000583253
CLDN1	-4.33111	0.189333	1.15e-05	0.000594767
TRIM8	-1.68557	6.8754	1.19e-05	0.000608959
KIFC3	-1.96642	3.85533	1.22e-05	0.000627277
SLC1A4	-2.00692	3.7072	1.25e-05	0.000641065
FAM177B	-6.78862	2.40308	1.29e-05	0.000658464
LDHA	-1.57346	10.3533	1.31e-05	0.000666628
RPL39P5	-2.04118	3.7962	1.33e-05	0.000674458
PDGFRA	-2.41389	3.06338	1.37e-05	0.000695012
PSG2	-3.04689	1.54154	1.38e-05	0.00069505
SLC2A3	-2.02997	4.28665	1.38e-05	0.00069505
RILPL1	-1.91966	4.71985	1.39e-05	0.000701915
VAT1	-1.88463	8.75332	1.4e-05	0.000704314
PKIA	-6.48819	-0.241742	1.41e-05	0.000708353
RBMS3	-2.78476	1.65313	1.41e-05	0.000708733
APBB1	-2.07228	5.93902	1.42e-05	0.000714326
SIPA1L3	-2.17418	3.02431	1.43e-05	0.000718042
LRRN3	-3.0889	1.54909	1.45e-05	0.000726614
IL11	-2.45437	4.20503	1.47e-05	0.000731717
MFSD2B	-2.17603	3.01613	1.49e-05	0.000744154
PPP3CB	-1.68033	5.995	1.5e-05	0.000747681
CTD-2267D19.3	-3.81833	1.92553	1.51e-05	0.000749255
FOXL2	-1.969	3.04467	1.51e-05	0.000751615
IL34	-6.56882	-0.181601	1.55e-05	0.000767891
GATA6	-5.17982	0.298114	1.55e-05	0.000766526
NR2F1	-2.56975	2.17215	1.58e-05	0.000779713
CENPBD1	-2.1589	2.18353	1.61e-05	0.000790467
GBE1	-2.11366	3.42641	1.66e-05	0.000816596
C6orf132	-2.53234	2.07153	1.7e-05	0.000834434
ARMCX2	-1.76151	4.62098	1.71e-05	0.000837477
RFLNB	-1.71825	5.62422	1.71e-05	0.000836561
RP11-536N17.1	-7.38615	0.460783	1.75e-05	0.000856214
HMGA1	-1.93352	10.6826	1.76e-05	0.000860798
MET	-2.41473	3.31937	1.85e-05	0.000899868
UBTD1	-2.21568	5.37475	1.9e-05	0.000921368
MYOZ3	-4.50435	0.417427	1.92e-05	0.000928756
TMEM187	-2.19915	4.24451	1.93e-05	0.000932653
LMO7-AS1	-3.80278	0.644313	1.94e-05	0.000935883
ANXA5	-1.63305	6.46476	1.96e-05	0.000942694
SLC11A2	-1.74017	4.5575	1.98e-05	0.000955508
EFS	-2.5861	4.52224	2e-05	0.000963265
CYBRD1	-2.41224	2.5336	2.07e-05	0.000989798
CAMK2D	-2.02209	4.18498	2.09e-05	0.000998097
CDYL2	-4.407	0.337352	2.12e-05	0.00101281
FHAD1	-2.81887	1.27714	2.12e-05	0.00101281
ZDHHC18	-1.84997	4.5046	2.13e-05	0.001016
FOXO3	-1.71059	5.2544	2.13e-05	0.001016
EPHA2	-2.02984	2.75168	2.17e-05	0.00102977
ERGIC1	-1.89112	5.97857	2.23e-05	0.00106062
NFE2L3	-3.27171	1.08717	2.26e-05	0.00107202
RP13-516M14.8	-2.66111	1.55242	2.28e-05	0.00107924
ABL2	-1.86487	5.42506	2.29e-05	0.00108143
FCHSD1	-1.8038	4.76526	2.37e-05	0.00111541
PPP2R5A	-2.02918	3.55592	2.4e-05	0.00112622
RUNX2	-2.9625	1.33483	2.42e-05	0.00113529
ACVRL1	-2.99304	1.62196	2.44e-05	0.00114229
OSCAR	-3.28252	1.47874	2.46e-05	0.00115056
SPSB1	-2.11311	4.26058	2.48e-05	0.00116195
LINC00517	-6.97607	0.138215	2.51e-05	0.00117192
LYPD6B	-2.24343	2.9422	2.59e-05	0.0012056
ZMIZ1	-1.98073	4.32926	2.61e-05	0.00121458
CD274	-3.72227	1.00787	2.63e-05	0.00122197
RP11-1094H24.4	-6.50677	-0.230575	2.67e-05	0.00123736
PLAUR	-2.01922	6.28259	2.67e-05	0.00123683
BCL7A	-1.90108	3.63901	2.7e-05	0.00124819
RCN1	-1.77205	7.17249	2.7e-05	0.00124723
GLUL	-1.91155	5.87474	2.72e-05	0.0012542
ZC4H2	-4.08606	0.869914	2.73e-05	0.00125823
SHROOM1	-2.85763	2.15103	2.77e-05	0.00127456
SMIM10L2B	-2.75976	1.41843	2.77e-05	0.00127456
GPAT2	-2.78839	2.31034	2.78e-05	0.00128065
C3	-2.6654	3.05724	2.82e-05	0.00129401
SNPH	-2.25058	4.19132	2.92e-05	0.00134021
RHOU	-4.23659	0.111516	2.94e-05	0.00134619
PIFO	-3.37535	1.35702	2.94e-05	0.00134543
CERS5	-1.78784	7.0075	3.02e-05	0.00137886
CTC-378H22.2	-3.27974	0.830049	3.1e-05	0.0014139
HABP4	-2.00198	4.52238	3.16e-05	0.00144125
BCAR3	-2.02372	3.09329	3.22e-05	0.00146492
AZIN2	-2.90251	1.28447	3.27e-05	0.00148753
WDR66	-1.95554	3.73251	3.36e-05	0.00152327
PHLDB2	-2.86057	2.05492	3.37e-05	0.00152616
AC007879.7	-6.18389	-0.462899	3.44e-05	0.00155786
CDR1-AS	-2.28135	7.63325	3.45e-05	0.0015591
GTF2IRD1	-1.79726	3.89582	3.46e-05	0.00156512
RRBP1	-1.53681	7.01024	3.51e-05	0.00158424
IL27RA	-2.98035	0.903737	3.74e-05	0.0016738
UPK2	-2.88182	2.07447	3.74e-05	0.0016738
LACTB	-2.40459	2.81724	3.74e-05	0.0016738
DCBLD2	-2.05516	5.83654	3.78e-05	0.00168677
ITGA7	-2.99527	2.79994	3.8e-05	0.001695
F11R	-2.99499	0.927283	3.91e-05	0.00174137
TIMP2	-1.60163	8.5229	4e-05	0.00177757
CLIC4	-1.77943	3.53315	4.04e-05	0.00179454
KANK1	-2.61905	2.00399	4.05e-05	0.00179729
CCDC102A	-2.22963	3.79485	4.08e-05	0.0018108
ABCB4	-6.36507	-0.330918	4.09e-05	0.00181492
SSC5D	-2.17003	2.63659	4.16e-05	0.00184343
HAGLROS	-2.89102	1.35007	4.17e-05	0.00184479
PPFIBP2	-2.00376	2.73538	4.19e-05	0.00185117
LUM	-6.94109	0.111655	4.23e-05	0.00186674
NID2	-2.60662	1.55721	4.3e-05	0.00189345
RCAN2	-4.84822	0.0278232	4.36e-05	0.00191696
SUSD6	-1.77911	3.64429	4.38e-05	0.00192341
AKR1B1	-1.85492	8.51476	4.41e-05	0.00192761
BNC2	-2.40678	2.43905	4.42e-05	0.00192761
SLC16A3	-1.77971	8.65886	4.42e-05	0.00192929
LGALS9C	-3.63913	0.632225	4.44e-05	0.00193364
NHSL2	-2.82714	1.88243	4.45e-05	0.00193954
TNFRSF10D	-1.67244	4.50898	4.51e-05	0.0019622
SEC24D	-1.91725	4.30998	4.57e-05	0.00198564
ARHGEF17	-1.87785	5.46664	4.64e-05	0.00201265
ADAMTS5	-2.16395	2.5616	4.76e-05	0.00206216
LPAR1	-1.80759	4.31537	4.78e-05	0.00206964
AMOT	-4.47454	0.396971	4.84e-05	0.00209325
PHF24	-6.72238	-0.0721201	4.86e-05	0.00209756
HOXB5	-2.03435	2.90637	4.99e-05	0.00214879
KRTAP4-12	-6.53359	-0.213912	5.01e-05	0.0021554
PODXL	-2.674	3.78283	5.29e-05	0.00226093
TRAF1	-3.33234	2.19229	5.38e-05	0.00229644
WIPF1	-1.90087	2.7591	5.4e-05	0.00230426
DENND5A	-1.9755	3.85617	5.44e-05	0.00231454
DGKA	-1.68206	8.14428	5.45e-05	0.00231566
TEK	-6.30479	-0.373811	5.56e-05	0.0023602
MVP	-1.73177	8.30063	5.59e-05	0.00236724
NCEH1	-1.99714	3.70983	5.61e-05	0.002373
VEPH1	-2.34195	3.34038	5.73e-05	0.00241977
C22orf15	-3.36483	0.553102	5.86e-05	0.00247462
LINC00565	-2.51349	1.46223	5.87e-05	0.00247838
LINC01060	-6.16724	-0.472503	5.9e-05	0.00248656
ECM1	-1.79227	6.37415	5.91e-05	0.00248656
FKBP1A	-1.50638	10.4803	5.91e-05	0.00248656
TCAF2	-2.53346	0.939147	5.94e-05	0.00249949
OLFML2A	-2.55114	1.42652	5.95e-05	0.00250207
AHNAK2	-1.67402	6.52194	5.97e-05	0.00250554
PTGES	-1.79062	6.56013	6e-05	0.00251739
MYO1B	-1.9065	3.86991	6.04e-05	0.00253226
CNTN3	-4.248	0.118079	6.05e-05	0.00253397
TRIP10	-1.7971	4.74218	6.06e-05	0.00253675
RP5-1120P11.1	-2.1733	1.65022	6.08e-05	0.00254405
PSMB8-AS1	-1.72438	4.88955	6.15e-05	0.00256414
TLE1	-2.42319	1.92505	6.24e-05	0.00259943
BCAS4	-1.67241	5.56668	6.26e-05	0.00260415
NAV1	-1.48677	6.79711	6.27e-05	0.00260944
DUSP18	-1.88912	3.2762	6.34e-05	0.00263319
C2CD2	-2.02496	3.58771	6.4e-05	0.00265583
2018-03-03	-2.70327	1.05757	6.48e-05	0.00268672
RP11-252E2.1	-4.13578	0.666249	6.6e-05	0.00272496
RDH5	-2.00001	3.3178	6.63e-05	0.00273528
MME	-2.2178	3.86236	6.74e-05	0.0027773
CXCL8	-5.05847	0.82579	6.75e-05	0.00277801
ACTN1	-1.45761	8.93545	6.77e-05	0.00278506
LUZP1	-1.56034	5.15292	6.78e-05	0.00278777
RP11-490M8.1	-1.98049	5.64731	6.79e-05	0.00278777
TBC1D4	-2.9855	2.18742	6.9e-05	0.00282643
COL1A1	-2.10488	11.2746	7e-05	0.00286891
SLC24A3	-6.12857	-0.50104	7.24e-05	0.00295325
LINC01483	-3.85956	0.347293	7.26e-05	0.00296157
NMT2	-1.67406	5.00883	7.29e-05	0.00296983
ITGA6	-2.1923	3.10949	7.3e-05	0.00296998
PRICKLE2	-1.85686	4.36953	7.42e-05	0.00301587
BCL2L1	-1.93146	6.73396	7.52e-05	0.00304726
EIF2AK4	-1.62515	4.79394	7.66e-05	0.0030984
EXTL3	-1.64895	4.74112	7.72e-05	0.00311483
AP3S1	-1.67965	3.81112	7.77e-05	0.0031352
MAGI3	-3.56267	0.361562	7.78e-05	0.0031352
TICAM2	-1.94975	2.45528	7.86e-05	0.00316444
ACTG2	-1.79027	8.03805	7.99e-05	0.00320369
CCNI2	-2.99622	1.14348	8.01e-05	0.00321153
PITX1	-1.87762	7.62365	8.08e-05	0.00322644
HIF3A	-2.81012	1.64576	8.45e-05	0.00336
AP000936.1	-6.18019	-0.462491	8.52e-05	0.00338492
AC068286.1	-3.90614	0.0252466	8.62e-05	0.0034175
MAFF	-1.74089	3.89429	8.62e-05	0.00341671
NPR3	-2.86804	1.32385	8.69e-05	0.0034401
CCDC71L	-1.86516	3.33442	8.72e-05	0.00344671
CACNB3	-1.99763	5.26141	8.75e-05	0.00345582
ABTB2	-3.16745	0.981125	8.84e-05	0.00348473
BPGM	-1.71356	3.62415	8.89e-05	0.00349476
SORT1	-1.95753	4.03624	8.96e-05	0.00351805
EHD4	-1.76803	3.30577	8.98e-05	0.00352208
RBPMS-AS1	-2.81631	0.528052	9.01e-05	0.00353262
STIM1	-1.64275	4.33243	9.01e-05	0.00353185
ADORA2A	-2.88598	0.962202	9.08e-05	0.00355249
SEC14L1	-1.62209	4.70578	9.12e-05	0.00356352
AP000347.2	-2.5847	3.07011	9.16e-05	0.00357704
[truncated: 467 more rows]
